# Supplementary material for: Chemical recycling of hydrofluorocarbons by transfer fluorination
Source: Nat Chem. 2026 Mar 13;18(5):899–904. doi: 10.1038/s41557-026-02096-8 (PMC13149033; doi:10.1038/s41557-026-02096-8)
Supplement: Supplementary file 2 — Supplementary data file with the Cartesian coordinates (xyz) for theoretical calculations. [file 41557_2026_2096_MOESM2_ESM.xyz]

1
section_mechanism key structures (b3pw91)
X        0.000000    0.000000    0.000000
56
KHMDS
K        3.744292    4.130319    5.692627
Si        6.531935    3.828174    7.964689
Si        5.838279    6.715084    7.124433
N        5.935826    5.048106    6.982747
C        6.588326    4.179439    9.817470
C        8.300714    3.306642    7.508267
C        5.494876    2.253407    7.783826
C        7.235176    7.622729    6.211453
C        5.867797    7.419754    8.874556
C        4.235110    7.363419    6.350494
H        6.897476    3.284198   10.367717
H        7.296517    4.976576   10.058963
H        5.607307    4.479993   10.196676
H        8.699944    2.599865    8.243447
H        8.369312    2.799666    6.539133
H        8.973719    4.170946    7.492191
H        4.474030    2.392218    8.158674
H        5.439785    1.910673    6.745801
H        5.930600    1.429314    8.357881
H        8.217411    7.261635    6.535887
H        7.178287    7.530740    5.121174
H        7.201064    8.696809    6.422945
H        6.827318    7.240153    9.367155
H        5.703919    8.502598    8.854831
H        5.085947    6.976824    9.498121
H        4.198629    8.457214    6.381237
H        4.134538    7.081233    5.297523
H        3.352523    7.003081    6.891950
N        5.125688    3.750965    3.326205
K        7.317208    4.668807    4.616292
Si        4.529423    4.970839    2.344280
Si        5.222562    2.083920    3.184798
C        4.473422    4.619683    0.491467
C        2.760472    5.491993    2.800475
C        5.566126    6.545792    2.525473
C        3.825315    1.176958    4.097967
C        5.192668    1.378996    1.434784
C        6.825516    1.435141    3.958777
H        4.164321    5.514927   -0.058804
H        3.765342    3.822504    0.249787
H        5.454545    4.319218    0.112455
H        2.361163    6.198638    2.065211
H        2.691677    5.999020    3.769571
H        2.087653    4.627547    2.816547
H        6.587036    6.407288    2.150687
H        5.621044    6.888329    3.563572
H        5.130264    7.369895    1.951537
H        2.843205    1.538580    3.773734
H        3.882435    1.268781    5.188249
H        3.858831    0.102881    3.886362
H        4.233141    1.558801    0.942265
H        5.356244    0.296109    1.454634
H        5.974572    1.821629    0.811075
H        6.861554    0.341321    3.928403
H        6.926345    1.717663    5.011632
H        7.708170    1.794964    3.417095
64
Int-1
K        4.249011    3.662552    5.410932
Si        7.127575    4.067054    7.830454
Si        5.594420    6.548546    7.133055
N        6.151227    4.991326    6.818950
C        8.830807    4.828907    8.157265
C        7.484004    2.381868    7.051210
C        6.404694    3.700130    9.538770
C        6.694999    7.889566    6.365076
C        5.437456    7.029958    8.952156
C        3.868583    6.812365    6.402332
H        9.447060    4.189129    8.798600
H        9.389767    4.992885    7.228984
H        8.734928    5.799126    8.654977
H        8.072540    1.760042    7.733915
H        6.572067    1.825977    6.815735
H        8.060870    2.462359    6.124831
H        6.438748    4.584732   10.180106
H        5.359153    3.387919    9.470904
H        6.962805    2.905724   10.045909
H        7.726443    7.790025    6.719442
H        6.710266    7.867075    5.270028
H        6.349122    8.890888    6.643155
H        6.403534    7.003336    9.464639
H        5.040935    8.046385    9.049567
H        4.758952    6.356452    9.483487
H        3.535846    7.844951    6.549111
H        3.836141    6.628942    5.324493
H        3.124702    6.169313    6.886861
N        5.448887    4.030856    2.931464
K        7.438232    5.124280    4.381635
Si        4.544024    5.237337    2.183028
Si        5.751533    2.495917    2.309447
C        4.484454    5.186828    0.295872
C        2.726771    5.240754    2.728416
C        5.217898    6.953798    2.608328
C        4.187679    1.481148    1.980535
C        6.745574    2.465080    0.702072
C        6.773024    1.469629    3.524557
H        3.891253    6.020744   -0.094656
H        4.033022    4.261005   -0.072637
H        5.487304    5.263072   -0.134307
H        2.148518    5.981109    2.165308
H        2.587929    5.489063    3.786106
H        2.268426    4.262675    2.548200
H        6.230229    7.096320    2.212515
H        5.238414    7.143566    3.685235
H        4.593867    7.738318    2.168106
H        3.546532    1.977272    1.245180
H        3.594760    1.345499    2.891790
H        4.422825    0.483592    1.593781
H        6.179217    2.882268   -0.134336
H        7.031119    1.442606    0.431882
H        7.665452    3.050968    0.802974
H        6.950012    0.468224    3.118162
H        6.282191    1.335804    4.492322
H        7.757056    1.911728    3.713510
C        3.387234    1.034334    7.663922
C        4.320108    0.408960    8.639735
H        3.930065    0.551545    9.646780
H        4.399062   -0.655618    8.421851
H        5.299692    0.875639    8.554168
F        3.235770    2.366659    7.868997
F        3.823073    0.914557    6.382025
F        2.155770    0.501828    7.696590
64
TS-1a
C       -4.920032    0.845869    2.443673
C       -5.262832   -0.263447    1.589572
H       -4.603967   -1.105915    1.807586
H       -6.303807   -0.545926    1.759728
H       -5.100960    0.107948    0.146088
F       -3.621466    1.262478    2.300096
F       -5.674119    1.985433    2.167667
F       -5.067697    0.719733    3.810834
K       -3.966849    2.845316   -0.117160
N       -5.022670    0.421004   -1.071255
Si       -3.661435   -0.219506   -1.883766
Si       -6.606711    0.511671   -1.705803
C       -4.000395   -1.821681   -2.807273
C       -2.957420    1.001664   -3.136565
C       -2.302795   -0.568123   -0.630879
C       -7.568711    1.780595   -0.694511
C       -6.669237    1.036716   -3.507739
C       -7.541112   -1.112866   -1.563213
H       -4.736324   -1.680029   -3.603966
H       -4.386907   -2.586447   -2.127108
H       -3.087166   -2.213002   -3.267450
H       -2.125522    0.549324   -3.686802
H       -2.565089    1.912756   -2.671907
H       -3.711816    1.305348   -3.866788
H       -1.997913    0.320846   -0.069848
H       -1.410460   -0.948127   -1.138418
H       -2.616781   -1.320302    0.097466
H       -7.073907    2.753056   -0.765227
H       -7.601725    1.449651    0.347269
H       -8.594188    1.898111   -1.054462
H       -6.183680    2.000770   -3.676599
H       -7.709640    1.126264   -3.838047
H       -6.183987    0.299533   -4.153561
H       -8.583803   -1.007582   -1.880518
H       -7.538014   -1.474895   -0.530868
H       -7.079488   -1.885318   -2.184895
K       -7.462022    4.013459    1.662646
N       -5.326164    5.151813    0.531759
Si       -4.443616    5.769915    1.820949
Si       -5.802232    5.763353   -0.958315
C       -4.183683    7.636647    1.851773
C       -5.259969    5.365122    3.486679
C       -2.709942    5.013080    1.957919
C       -7.690930    5.788728   -1.138473
C       -5.236165    7.508787   -1.388298
C       -5.188440    4.687975   -2.394595
H       -5.136737    8.172672    1.819057
H       -3.579068    7.980231    1.008853
H       -3.668468    7.932252    2.771926
H       -4.635235    5.736080    4.305557
H       -5.372054    4.288556    3.656492
H       -6.236533    5.850442    3.606486
H       -2.140641    5.130244    1.028834
H       -2.728362    3.951577    2.228011
H       -2.136463    5.513197    2.745181
H       -8.158018    6.397089   -0.355360
H       -8.140708    4.789821   -1.118747
H       -7.980661    6.231228   -2.097143
H       -5.632970    8.252110   -0.692256
H       -5.576104    7.779624   -2.393625
H       -4.145329    7.588314   -1.376169
H       -5.572991    5.064987   -3.347501
H       -5.522119    3.648246   -2.324022
H       -4.095155    4.698194   -2.474597
90
TS-1f
C       -5.041604    0.716958    2.506912
C       -5.426486   -0.399997    1.679121
H       -4.793612   -1.258711    1.911408
H       -6.474560   -0.645530    1.863094
H       -5.265808   -0.071214    0.230242
F       -3.733742    1.091688    2.338103
F       -5.768680    1.866525    2.229361
F       -5.167396    0.610438    3.881708
N       -5.192859    0.201435   -1.000335
Si       -3.845049   -0.470156   -1.804567
Si       -6.777790    0.345224   -1.614245
C       -4.183046   -2.144464   -2.593888
C       -3.193502    0.655058   -3.167924
C       -2.453343   -0.711043   -0.560078
C       -7.677965    1.670252   -0.618107
C       -6.842942    0.832796   -3.427173
C       -7.775662   -1.238613   -1.430146
H       -4.940106   -2.067852   -3.380131
H       -4.546858   -2.858859   -1.849225
H       -3.278129   -2.562914   -3.046969
H       -2.295980    0.223750   -3.624442
H       -2.925079    1.650693   -2.802888
H       -3.935450    0.784817   -3.960217
H       -2.163016    0.213781   -0.053866
H       -1.559337   -1.099266   -1.058114
H       -2.739282   -1.427277    0.214957
H       -7.140558    2.618725   -0.699191
H       -7.723448    1.361565    0.429846
H       -8.698222    1.829127   -0.977575
H       -6.302539    1.761472   -3.625039
H       -7.881377    0.976822   -3.744166
H       -6.412118    0.053200   -4.061913
H       -8.814264   -1.102841   -1.749536
H       -7.784906   -1.573953   -0.388763
H       -7.343619   -2.044055   -2.031334
N       -5.294788    5.025492    0.512352
Si       -4.350976    5.580172    1.782544
Si       -5.791241    5.612718   -0.976707
C       -3.902928    7.414164    1.754176
C       -5.173589    5.270208    3.464563
C       -2.693217    4.675988    1.961715
C       -7.681811    5.651423   -1.156689
C       -5.212738    7.350402   -1.429216
C       -5.252392    4.507037   -2.419829
H       -4.785769    8.053730    1.678627
H       -3.251200    7.651645    0.908690
H       -3.369220    7.691151    2.669519
H       -4.541865    5.660797    4.268712
H       -5.294958    4.199561    3.663555
H       -6.147312    5.756623    3.565737
H       -2.100170    4.697325    1.044017
H       -2.816291    3.632370    2.269012
H       -2.093600    5.153830    2.743561
H       -8.169486    6.267461   -0.395900
H       -8.128968    4.651790   -1.130695
H       -7.952512    6.076780   -2.128836
H       -5.578704    8.096909   -0.719106
H       -5.578370    7.630147   -2.422960
H       -4.121343    7.417501   -1.447960
H       -5.632402    4.909243   -3.364464
H       -5.657899    3.494024   -2.336955
H       -4.166199    4.433947   -2.521777
K       -7.502705    4.027619    1.702786
O       -8.513358    6.346425    2.601536
C       -7.849220    7.519144    2.100514
C       -8.978365    6.587668    3.940259
C       -7.556949    8.376014    3.315111
H       -6.955858    7.199437    1.561405
H       -8.515638    8.034949    1.400156
C       -8.756743    8.067495    4.205634
H      -10.027251    6.289574    4.003854
H       -8.396580    5.967800    4.631860
H       -7.465439    9.432779    3.063293
H       -6.629286    8.052902    3.793591
H       -9.626078    8.646501    3.884073
H       -8.577660    8.273443    5.261131
K       -4.046242    2.646293   -0.141659
O       -1.774191    3.440051   -1.321046
C       -0.534409    2.753493   -1.087611
C       -1.516512    4.805829   -1.675471
C        0.562843    3.705279   -1.532539
H       -0.454923    2.525502   -0.018786
H       -0.545884    1.814631   -1.644893
C       -0.076810    5.066732   -1.278707
H       -1.661220    4.929267   -2.754779
H       -2.237304    5.438772   -1.154136
H        0.769322    3.576374   -2.598091
H        1.490626    3.551513   -0.981024
H        0.373910    5.873013   -1.857921
H       -0.016540    5.325309   -0.218322
36
Int-2
N       -3.395886    1.094666   -6.247129
K       -3.329354   -1.087235   -4.668759
Si       -1.797776    1.602094   -6.293279
Si       -4.583398    0.738296   -7.376692
C       -1.080255    1.990396   -7.991628
C       -1.505739    3.163225   -5.255028
C       -0.617079    0.329535   -5.521197
C       -4.089141    0.849875   -9.191500
C       -5.275835   -1.016826   -7.154407
C       -6.114246    1.845771   -7.196765
H       -0.043442    2.330949   -7.900257
H       -1.645520    2.781572   -8.492211
H       -1.085252    1.113888   -8.644933
H       -0.448089    3.443976   -5.288887
H       -1.745959    3.014745   -4.195689
H       -2.065886    4.028380   -5.628945
H       -0.672194   -0.645970   -6.018692
H       -0.785240    0.191273   -4.446253
H        0.419360    0.668484   -5.618119
H       -3.267427    0.167153   -9.425399
H       -3.769914    1.859783   -9.462321
H       -4.934363    0.584724   -9.835399
H       -4.511023   -1.791187   -7.289620
H       -6.047000   -1.213998   -7.905999
H       -5.762148   -1.161016   -6.182139
H       -6.849689    1.602910   -7.970555
H       -5.875264    2.908816   -7.317676
H       -6.628070    1.704225   -6.238484
K       -4.607526    2.906811   -4.574859
C       -5.187853    1.905361   -1.907135
C       -4.772872    0.560664   -2.063726
H       -4.614862    2.398284   -1.120759
H       -6.261178    1.959432   -1.719321
F       -3.416145    0.411589   -2.334561
F       -5.407956   -0.113220   -3.107318
F       -4.935311   -0.382703   -1.013533
36
TS-2
N       -3.574182    1.117870   -6.325186
K       -4.002349   -0.962813   -4.666467
Si       -1.916736    1.360967   -6.298699
Si       -4.776910    1.037646   -7.488589
C       -1.047643    1.435977   -7.969511
C       -1.438212    2.958701   -5.392915
C       -1.020929    0.001999   -5.321063
C       -4.261586    1.405204   -9.263892
C       -5.612171   -0.666287   -7.532672
C       -6.200511    2.235829   -7.114445
H        0.031665    1.565568   -7.836463
H       -1.409431    2.269785   -8.577043
H       -1.203172    0.516075   -8.540645
H       -0.359831    3.135476   -5.462547
H       -1.667486    2.916081   -4.321421
H       -1.933387    3.836488   -5.823254
H       -1.174834   -0.993799   -5.753604
H       -1.321842   -0.017557   -4.266695
H        0.059607    0.178514   -5.323453
H       -3.512935    0.694379   -9.623722
H       -3.837513    2.409488   -9.354513
H       -5.124635    1.347709   -9.935628
H       -4.888597   -1.471054   -7.705670
H       -6.344841   -0.717758   -8.344817
H       -6.168063   -0.886395   -6.613229
H       -6.966614    2.177614   -7.894515
H       -5.864712    3.278957   -7.082613
H       -6.709403    1.999660   -6.172502
C       -4.081857    0.833498   -2.073585
C       -5.379860    0.301487   -2.155069
F       -5.449806   -1.064490   -2.167795
F       -6.094154    0.596234   -3.452771
F       -6.351538    0.740138   -1.299663
H       -3.321647    0.109438   -1.799952
H       -4.015895    1.770741   -1.528150
K       -4.549174    2.718533   -4.365733
30
Int-3
N       -3.372459    1.070420   -6.289849
K       -3.424776   -0.944591   -4.439352
Si       -1.794356    1.624825   -6.325645
Si       -4.559368    0.712144   -7.413326
C       -1.128335    2.170027   -8.003946
C       -1.543743    3.114984   -5.175674
C       -0.563763    0.334112   -5.674768
C       -4.018720    0.631212   -9.218574
C       -5.377812   -0.962683   -7.054926
C       -6.002201    1.945871   -7.363020
H       -0.108330    2.557811   -7.910446
H       -1.746249    2.963078   -8.435756
H       -1.104270    1.341780   -8.717188
H       -0.504386    3.457827   -5.210623
H       -1.747754    2.871594   -4.125981
H       -2.165517    3.969982   -5.465962
H       -0.648702   -0.613686   -6.217621
H       -0.692830    0.132617   -4.604455
H        0.467894    0.682013   -5.793068
H       -3.213534   -0.096406   -9.358129
H       -3.658182    1.598992   -9.577281
H       -4.853487    0.329481   -9.860214
H       -4.665181   -1.793468   -7.117264
H       -6.165807   -1.171245   -7.786042
H       -5.861094   -0.986371   -6.070900
H       -6.710396    1.752633   -8.175744
H       -5.653370    2.978042   -7.477716
H       -6.583797    1.878013   -6.435623
K       -4.641157    2.526804   -4.347079
F       -4.593164    0.554098   -2.882678


1
section_complete mechanism (b3pw91)
X        0.000000    0.000000    0.000000
8
01_trifluoroethane_b3pw91
C       -1.467130    0.312617    0.000754
H       -1.101317    0.829089   -0.886080
C       -0.970044    1.015704    1.218535
F       -1.387286    2.298471    1.278078
F        0.378572    1.049746    1.277552
F       -1.387249    0.425342    2.358994
H       -2.556665    0.315321    0.004768
H       -1.101884   -0.713793    0.005638
56
02_khmds_dimer_b3pw91
K        3.744292    4.130319    5.692627
Si        6.531935    3.828174    7.964689
Si        5.838279    6.715084    7.124433
N        5.935826    5.048106    6.982747
C        6.588326    4.179439    9.817470
C        8.300714    3.306642    7.508267
C        5.494876    2.253407    7.783826
C        7.235176    7.622729    6.211453
C        5.867797    7.419754    8.874556
C        4.235110    7.363419    6.350494
H        6.897476    3.284198   10.367717
H        7.296517    4.976576   10.058963
H        5.607307    4.479993   10.196676
H        8.699944    2.599865    8.243447
H        8.369312    2.799666    6.539133
H        8.973719    4.170946    7.492191
H        4.474030    2.392218    8.158674
H        5.439785    1.910673    6.745801
H        5.930600    1.429314    8.357881
H        8.217411    7.261635    6.535887
H        7.178287    7.530740    5.121174
H        7.201064    8.696809    6.422945
H        6.827318    7.240153    9.367155
H        5.703919    8.502598    8.854831
H        5.085947    6.976824    9.498121
H        4.198629    8.457214    6.381237
H        4.134538    7.081233    5.297523
H        3.352523    7.003081    6.891950
N        5.125688    3.750965    3.326205
K        7.317208    4.668807    4.616292
Si        4.529423    4.970839    2.344280
Si        5.222562    2.083920    3.184798
C        4.473422    4.619683    0.491467
C        2.760472    5.491993    2.800475
C        5.566126    6.545792    2.525473
C        3.825315    1.176958    4.097967
C        5.192668    1.378996    1.434784
C        6.825516    1.435141    3.958777
H        4.164321    5.514927   -0.058804
H        3.765342    3.822504    0.249787
H        5.454545    4.319218    0.112455
H        2.361163    6.198638    2.065211
H        2.691677    5.999020    3.769571
H        2.087653    4.627547    2.816547
H        6.587036    6.407288    2.150687
H        5.621044    6.888329    3.563572
H        5.130264    7.369895    1.951537
H        2.843205    1.538580    3.773734
H        3.882435    1.268781    5.188249
H        3.858831    0.102881    3.886362
H        4.233141    1.558801    0.942265
H        5.356244    0.296109    1.454634
H        5.974572    1.821629    0.811075
H        6.861554    0.341321    3.928403
H        6.926345    1.717663    5.011632
H        7.708170    1.794964    3.417095
28
03_khmds_monomer_b3pw91
K        4.266680    4.234493    5.792806
N        4.546593    3.652734    3.313501
Si        3.993066    4.841485    2.276697
Si        5.214158    2.141108    3.059850
C        2.668505    4.274097    1.051128
C        3.203521    6.248652    3.278201
C        5.341888    5.658887    1.232130
C        4.016019    0.871016    2.331023
C        6.732883    2.120565    1.933197
C        5.781714    1.405380    4.716283
H        2.260943    5.109160    0.470703
H        1.836234    3.787239    1.569681
H        3.081108    3.550296    0.340917
H        2.822278    7.037868    2.621913
H        3.925189    6.727553    3.951470
H        2.352375    5.897718    3.874102
H        5.799578    4.934965    0.550645
H        6.138929    6.058929    1.867556
H        4.950827    6.483549    0.625994
H        3.696059    1.166649    1.326944
H        3.115870    0.786488    2.948987
H        4.465595   -0.125329    2.256087
H        6.460594    2.406396    0.912096
H        7.195676    1.128709    1.885228
H        7.491097    2.829275    2.281418
H        6.253275    0.427250    4.575578
H        4.942109    1.245749    5.404296
H        6.521937    2.043617    5.213467
36
04_encountcmplx_monomer_b3pw91
C       -5.264711    2.330607   -0.565915
C       -4.969147    1.052845    0.131265
H       -4.128323    1.202481    0.807412
H       -5.847094    0.745408    0.697995
H       -4.726990    0.296018   -0.622611
F       -4.188885    2.793195   -1.265848
F       -6.253870    2.201022   -1.485378
F       -5.632684    3.327336    0.254345
K       -4.330272    1.422215   -3.792091
N       -4.295570   -0.892990   -2.652482
Si       -2.795874   -1.393806   -2.103803
Si       -5.735481   -1.714330   -2.882646
C       -1.929840   -2.656639   -3.214858
C       -1.615366    0.087808   -2.017134
C       -2.804016   -2.166871   -0.376393
C       -6.865674   -0.736767   -4.054471
C       -5.566390   -3.434061   -3.650727
C       -6.754311   -1.952321   -1.306109
H       -1.863554   -2.290065   -4.244681
H       -2.476825   -3.603868   -3.238417
H       -0.911900   -2.870500   -2.870395
H       -0.643271   -0.203983   -1.606034
H       -2.007713    0.887060   -1.379947
H       -1.416826    0.509329   -3.010339
H       -3.249607   -1.496257    0.364509
H       -1.793199   -2.416376   -0.035424
H       -3.388856   -3.092660   -0.374054
H       -6.411507   -0.597931   -5.042811
H       -7.128618    0.247655   -3.649117
H       -7.811976   -1.263581   -4.215735
H       -5.003632   -3.393485   -4.588650
H       -6.544006   -3.879515   -3.865253
H       -5.036238   -4.114441   -2.976726
H       -7.648250   -2.558650   -1.489004
H       -7.086193   -0.991714   -0.900855
H       -6.165506   -2.452592   -0.530646
64
05_encountcmplx_dimer_intact_b3pw91 (Int-1)
K        4.249011    3.662552    5.410932
Si        7.127575    4.067054    7.830454
Si        5.594420    6.548546    7.133055
N        6.151227    4.991326    6.818950
C        8.830807    4.828907    8.157265
C        7.484004    2.381868    7.051210
C        6.404694    3.700130    9.538770
C        6.694999    7.889566    6.365076
C        5.437456    7.029958    8.952156
C        3.868583    6.812365    6.402332
H        9.447060    4.189129    8.798600
H        9.389767    4.992885    7.228984
H        8.734928    5.799126    8.654977
H        8.072540    1.760042    7.733915
H        6.572067    1.825977    6.815735
H        8.060870    2.462359    6.124831
H        6.438748    4.584732   10.180106
H        5.359153    3.387919    9.470904
H        6.962805    2.905724   10.045909
H        7.726443    7.790025    6.719442
H        6.710266    7.867075    5.270028
H        6.349122    8.890888    6.643155
H        6.403534    7.003336    9.464639
H        5.040935    8.046385    9.049567
H        4.758952    6.356452    9.483487
H        3.535846    7.844951    6.549111
H        3.836141    6.628942    5.324493
H        3.124702    6.169313    6.886861
N        5.448887    4.030856    2.931464
K        7.438232    5.124280    4.381635
Si        4.544024    5.237337    2.183028
Si        5.751533    2.495917    2.309447
C        4.484454    5.186828    0.295872
C        2.726771    5.240754    2.728416
C        5.217898    6.953798    2.608328
C        4.187679    1.481148    1.980535
C        6.745574    2.465080    0.702072
C        6.773024    1.469629    3.524557
H        3.891253    6.020744   -0.094656
H        4.033022    4.261005   -0.072637
H        5.487304    5.263072   -0.134307
H        2.148518    5.981109    2.165308
H        2.587929    5.489063    3.786106
H        2.268426    4.262675    2.548200
H        6.230229    7.096320    2.212515
H        5.238414    7.143566    3.685235
H        4.593867    7.738318    2.168106
H        3.546532    1.977272    1.245180
H        3.594760    1.345499    2.891790
H        4.422825    0.483592    1.593781
H        6.179217    2.882268   -0.134336
H        7.031119    1.442606    0.431882
H        7.665452    3.050968    0.802974
H        6.950012    0.468224    3.118162
H        6.282191    1.335804    4.492322
H        7.757056    1.911728    3.713510
C        3.387234    1.034334    7.663922
C        4.320108    0.408960    8.639735
H        3.930065    0.551545    9.646780
H        4.399062   -0.655618    8.421851
H        5.299692    0.875639    8.554168
F        3.235770    2.366659    7.868997
F        3.823073    0.914557    6.382025
F        2.155770    0.501828    7.696590
64
06_encountcmplx_dimer_parsep_b3pw91
C       -7.262777    0.795790    1.712960
C       -7.218801   -0.138671    0.560598
H       -7.201019   -1.163378    0.929643
H       -8.113422    0.014711   -0.042816
H       -6.332322    0.067674   -0.052253
F       -6.263101    0.592637    2.606598
F       -7.124347    2.096505    1.319011
F       -8.407636    0.740783    2.412348
K       -5.967089    3.201225   -1.180714
N       -4.851398    0.841136   -1.677111
Si       -3.429474    0.435331   -0.901094
Si       -5.550868    0.213212   -3.060631
C       -1.850082    0.895178   -1.833210
C       -3.343140    1.361754    0.752313
C       -3.246732   -1.395807   -0.461077
C       -6.989213    1.312893   -3.635134
C       -4.392344    0.075398   -4.549484
C       -6.305392   -1.509845   -2.845004
H       -1.840800    1.957603   -2.095372
H       -1.770958    0.327803   -2.765643
H       -0.951514    0.688167   -1.241441
H       -2.378761    1.243735    1.254161
H       -4.122827    0.974120    1.413499
H       -3.500626    2.428569    0.569512
H       -4.117729   -1.756173    0.095645
H       -2.357115   -1.582210    0.150851
H       -3.157633   -2.007035   -1.364938
H       -6.653837    2.309714   -3.945604
H       -7.756907    1.427914   -2.860652
H       -7.489234    0.872602   -4.503985
H       -3.901697    1.032589   -4.752945
H       -4.924911   -0.229487   -5.457097
H       -3.606715   -0.664365   -4.364918
H       -6.753304   -1.876630   -3.775165
H       -7.086220   -1.513121   -2.078402
H       -5.542183   -2.231613   -2.537750
K       -4.775078    3.358759    2.794803
N       -5.263176    5.045458    0.770819
Si       -3.765698    5.605174    0.254508
Si       -6.717110    5.778967    1.177396
C       -3.593560    7.463279   -0.014564
C       -2.381987    5.157930    1.475736
C       -3.234840    4.830724   -1.392157
C       -7.318961    5.261003    2.904282
C       -6.744165    7.663590    1.211897
C       -8.138023    5.284634    0.020887
H       -3.759034    8.028472    0.906260
H       -4.303115    7.828264   -0.762294
H       -2.585704    7.699112   -0.372700
H       -1.430291    5.587000    1.145673
H       -2.210720    4.079533    1.563626
H       -2.580229    5.565003    2.474304
H       -3.203584    3.736930   -1.371503
H       -2.224790    5.159700   -1.656729
H       -3.888854    5.142160   -2.215198
H       -6.616331    5.557074    3.692670
H       -7.519972    4.187458    2.991194
H       -8.265312    5.761038    3.134458
H       -6.011943    8.063489    1.918810
H       -7.732358    8.021715    1.519657
H       -6.527649    8.092409    0.230157
H       -9.054756    5.815498    0.297587
H       -8.378948    4.217179    0.070627
H       -7.925535    5.549220   -1.021302
64
07_encountcmplx_dimer_sep_b3pw91
C       -5.485144    2.311753   -0.591624
C       -5.993361    0.998273   -0.137352
H       -5.866790    0.917666    0.948331
H       -7.051108    0.925368   -0.387608
H       -5.438256    0.217116   -0.666034
F       -4.160287    2.475374   -0.350928
F       -5.635385    2.516185   -1.922358
F       -6.100153    3.365609    0.011075
K       -2.987720    1.390162   -2.823855
N       -4.072871   -0.898553   -2.346940
Si       -3.167397   -1.772258   -1.244299
Si       -5.255660   -1.297744   -3.457772
C       -2.301112   -3.303000   -1.942479
C       -1.761397   -0.686046   -0.571891
C       -4.141209   -2.376595    0.255198
C       -5.344196    0.023312   -4.820267
C       -4.997015   -2.939896   -4.360250
C       -7.008141   -1.383672   -2.746938
H       -1.704097   -3.051110   -2.825045
H       -3.023198   -4.068946   -2.240070
H       -1.629502   -3.752713   -1.202556
H       -1.225573   -1.190888    0.238105
H       -2.124125    0.259808   -0.156399
H       -1.016738   -0.464964   -1.347067
H       -4.609376   -1.545379    0.784806
H       -3.508493   -2.912994    0.970179
H       -4.939229   -3.058129   -0.057249
H       -4.402186    0.099870   -5.376423
H       -5.592260    1.012862   -4.418472
H       -6.122842   -0.216398   -5.552105
H       -4.003562   -2.989675   -4.816604
H       -5.738214   -3.083123   -5.154261
H       -5.086475   -3.785450   -3.671193
H       -7.723935   -1.758328   -3.486908
H       -7.356620   -0.398941   -2.422582
H       -7.046672   -2.049524   -1.878858
K       -7.175729    3.414769    2.612540
N       -6.177837    1.127814    3.277023
Si       -7.385084   -0.013867    3.452335
Si       -4.603238    1.303510    3.806257
C       -7.700342   -0.571986    5.231655
C       -9.038802    0.708119    2.852052
C       -7.151028   -1.599315    2.451984
C       -4.089218    3.131512    3.696070
C       -4.292505    0.798122    5.601536
C       -3.322971    0.375605    2.775223
H       -7.870909    0.286966    5.888669
H       -6.844139   -1.125165    5.629247
H       -8.576735   -1.225784    5.301324
H       -9.832570   -0.044659    2.897078
H       -8.987497    1.041894    1.808688
H       -9.378236    1.547626    3.471706
H       -7.088707   -1.396465    1.379218
H       -7.982519   -2.295438    2.608923
H       -6.230267   -2.114156    2.742043
H       -4.696785    3.772288    4.346980
H       -4.148799    3.516956    2.670911
H       -3.050238    3.265786    4.014403
H       -4.980349    1.309167    6.282565
H       -3.270345    1.035542    5.916583
H       -4.435723   -0.278587    5.734905
H       -2.300015    0.588134    3.104438
H       -3.397187    0.656439    1.722172
H       -3.473275   -0.705695    2.837260
36
08_TS-H_monomer_b3pw91
C       -5.031249    2.605672   -1.377155
C       -5.125543    1.351832   -0.669011
H       -4.453535    1.369889    0.191206
H       -6.155167    1.203661   -0.336820
H       -4.711801    0.158721   -1.513847
F       -3.776797    2.834289   -1.912448
F       -5.877534    2.670755   -2.470248
F       -5.299530    3.782328   -0.706185
K       -4.255629    1.075167   -4.121310
N       -4.398002   -0.831040   -2.200625
Si       -2.828180   -1.432118   -1.865515
Si       -5.792701   -1.782709   -2.500620
C       -1.970312   -2.033047   -3.431410
C       -1.771047   -0.044941   -1.166800
C       -2.807451   -2.846476   -0.628148
C       -7.052572   -0.747006   -3.448308
C       -5.429993   -3.299055   -3.547973
C       -6.618927   -2.349390   -0.912745
H       -1.850358   -1.229081   -4.166349
H       -2.524443   -2.842875   -3.912536
H       -0.966892   -2.407811   -3.203188
H       -0.757443   -0.408987   -0.970427
H       -2.175285    0.337126   -0.226278
H       -1.683149    0.800790   -1.855559
H       -3.253567   -2.535834    0.321310
H       -1.784052   -3.178106   -0.424396
H       -3.368382   -3.711379   -0.993468
H       -6.751972   -0.559814   -4.486107
H       -7.239117    0.213823   -2.959606
H       -8.011532   -1.272024   -3.502057
H       -5.000365   -3.023539   -4.515419
H       -6.354628   -3.852981   -3.742201
H       -4.735080   -3.983481   -3.054205
H       -7.539975   -2.906463   -1.111875
H       -6.873301   -1.493365   -0.280850
H       -5.952224   -2.997782   -0.337089
64
09_TS-H_dimer_intact_b3pw91
C       -5.332047    2.257022   -1.176095
C       -5.121839    0.835893   -0.986984
H       -4.428912    0.702595   -0.152707
H       -6.080727    0.383152   -0.723240
H       -4.577254   -0.153794   -2.042921
F       -4.174998    2.937179   -1.491632
F       -6.193709    2.543291   -2.213250
F       -5.850250    2.986349   -0.125398
K       -4.172057    1.530195   -3.961906
N       -4.167797   -1.095819   -2.733796
Si       -2.684124   -1.515443   -1.959175
Si       -5.584688   -2.061661   -2.928116
C       -1.694868   -2.840605   -2.870944
C       -1.608288    0.020521   -1.909233
C       -2.908319   -2.152807   -0.209650
C       -6.917526   -0.980682   -3.682750
C       -5.354599   -3.531343   -4.092767
C       -6.225030   -2.781028   -1.318676
H       -1.148231   -2.469626   -3.743897
H       -2.293622   -3.708286   -3.161851
H       -0.924205   -3.211200   -2.187172
H       -0.658853   -0.188690   -1.407103
H       -2.092936    0.836439   -1.366778
H       -1.361288    0.373527   -2.915039
H       -3.550569   -1.492865    0.378411
H       -1.942213   -2.224180    0.300204
H       -3.359340   -3.148642   -0.204948
H       -6.620243   -0.607306   -4.667013
H       -7.149126   -0.121810   -3.047959
H       -7.843233   -1.547005   -3.823229
H       -5.384661   -3.271631   -5.155962
H       -6.199714   -4.210820   -3.941389
H       -4.450570   -4.111688   -3.888016
H       -7.218457   -3.218092   -1.461869
H       -6.302895   -2.017432   -0.541117
H       -5.566587   -3.570492   -0.946730
N       -3.250690    0.706366   -6.394535
K       -3.135652   -1.789525   -5.487455
Si       -1.675010    1.276428   -6.456655
Si       -4.599260    0.800173   -7.386675
C       -1.068946    1.911021   -8.124318
C       -1.357472    2.691967   -5.234212
C       -0.438483   -0.073790   -5.957270
C       -4.326207    1.464381   -9.128735
C       -5.399307   -0.905131   -7.616465
C       -5.974599    1.880164   -6.650593
H       -0.014938    2.201945   -8.062232
H       -1.634851    2.786191   -8.454418
H       -1.156852    1.145375   -8.900300
H       -0.345816    3.090400   -5.364235
H       -1.424094    2.384672   -4.184574
H       -2.051285    3.524506   -5.395144
H       -0.450338   -0.920185   -6.654268
H       -0.607699   -0.452342   -4.943206
H        0.582782    0.320510   -5.964076
H       -3.584899    0.873549   -9.673714
H       -3.980180    2.501500   -9.114266
H       -5.260389    1.435006   -9.699553
H       -4.721860   -1.610912   -8.111574
H       -6.290543   -0.831105   -8.247803
H       -5.736388   -1.346719   -6.672125
H       -6.805374    1.975215   -7.357491
H       -5.619750    2.895272   -6.439623
H       -6.409700    1.467549   -5.733622
64
10_TS-H_dimer_parsep_b3pw91 (TS-1a)
C       -4.920032    0.845869    2.443673
C       -5.262832   -0.263447    1.589572
H       -4.603967   -1.105915    1.807586
H       -6.303807   -0.545926    1.759728
H       -5.100960    0.107948    0.146088
F       -3.621466    1.262478    2.300096
F       -5.674119    1.985433    2.167667
F       -5.067697    0.719733    3.810834
K       -3.966849    2.845316   -0.117160
N       -5.022670    0.421004   -1.071255
Si       -3.661435   -0.219506   -1.883766
Si       -6.606711    0.511671   -1.705803
C       -4.000395   -1.821681   -2.807273
C       -2.957420    1.001664   -3.136565
C       -2.302795   -0.568123   -0.630879
C       -7.568711    1.780595   -0.694511
C       -6.669237    1.036716   -3.507739
C       -7.541112   -1.112866   -1.563213
H       -4.736324   -1.680029   -3.603966
H       -4.386907   -2.586447   -2.127108
H       -3.087166   -2.213002   -3.267450
H       -2.125522    0.549324   -3.686802
H       -2.565089    1.912756   -2.671907
H       -3.711816    1.305348   -3.866788
H       -1.997913    0.320846   -0.069848
H       -1.410460   -0.948127   -1.138418
H       -2.616781   -1.320302    0.097466
H       -7.073907    2.753056   -0.765227
H       -7.601725    1.449651    0.347269
H       -8.594188    1.898111   -1.054462
H       -6.183680    2.000770   -3.676599
H       -7.709640    1.126264   -3.838047
H       -6.183987    0.299533   -4.153561
H       -8.583803   -1.007582   -1.880518
H       -7.538014   -1.474895   -0.530868
H       -7.079488   -1.885318   -2.184895
K       -7.462022    4.013459    1.662646
N       -5.326164    5.151813    0.531759
Si       -4.443616    5.769915    1.820949
Si       -5.802232    5.763353   -0.958315
C       -4.183683    7.636647    1.851773
C       -5.259969    5.365122    3.486679
C       -2.709942    5.013080    1.957919
C       -7.690930    5.788728   -1.138473
C       -5.236165    7.508787   -1.388298
C       -5.188440    4.687975   -2.394595
H       -5.136737    8.172672    1.819057
H       -3.579068    7.980231    1.008853
H       -3.668468    7.932252    2.771926
H       -4.635235    5.736080    4.305557
H       -5.372054    4.288556    3.656492
H       -6.236533    5.850442    3.606486
H       -2.140641    5.130244    1.028834
H       -2.728362    3.951577    2.228011
H       -2.136463    5.513197    2.745181
H       -8.158018    6.397089   -0.355360
H       -8.140708    4.789821   -1.118747
H       -7.980661    6.231228   -2.097143
H       -5.632970    8.252110   -0.692256
H       -5.576104    7.779624   -2.393625
H       -4.145329    7.588314   -1.376169
H       -5.572991    5.064987   -3.347501
H       -5.522119    3.648246   -2.324022
H       -4.095155    4.698194   -2.474597
64
11_TS-H_dimer_sep_b3pw91
C       -4.720581    2.759943   -1.076058
C       -5.388275    1.578070   -0.598052
H       -5.098425    1.339898    0.425965
H       -6.468536    1.678263   -0.706857
H       -5.011104    0.371239   -1.313579
F       -3.353566    2.647989   -1.101557
F       -5.068709    3.100177   -2.360721
F       -4.913596    3.963399   -0.377728
K       -3.437870    1.070803   -3.520058
N       -4.697787   -0.706283   -1.910901
Si       -3.464271   -1.602560   -1.131186
Si       -6.014656   -1.323126   -2.809868
C       -1.986035   -1.846816   -2.286330
C       -2.837348   -0.642589    0.353382
C       -3.981468   -3.317263   -0.566379
C       -6.773497    0.082247   -3.816336
C       -5.486618   -2.642716   -4.041884
C       -7.385610   -2.033728   -1.742598
H       -1.444103   -0.914666   -2.487482
H       -2.291264   -2.280702   -3.243725
H       -1.254629   -2.527876   -1.838739
H       -2.041386   -1.197262    0.859395
H       -3.634386   -0.460958    1.076495
H       -2.427227    0.327519    0.059692
H       -4.828780   -3.269214    0.120967
H       -3.155211   -3.809727   -0.043118
H       -4.264248   -3.954910   -1.408346
H       -6.143066    0.401253   -4.654697
H       -6.986649    0.957965   -3.197540
H       -7.720423   -0.242651   -4.259119
H       -4.733240   -2.260413   -4.738010
H       -6.342544   -2.979078   -4.636615
H       -5.065442   -3.521145   -3.546135
H       -8.227416   -2.372869   -2.355320
H       -7.762476   -1.287525   -1.037445
H       -7.029171   -2.888056   -1.161493
K       -6.384321    3.281247    1.895700
N       -5.825520    1.094416    3.154900
Si       -6.967426   -0.087222    2.855116
Si       -4.450659    1.115218    4.103927
C       -7.760939   -0.831062    4.405135
C       -8.408932    0.629381    1.845927
C       -6.331388   -1.546376    1.839848
C       -3.175592    2.324783    3.393341
C       -4.781969    1.709865    5.872143
C       -3.553777   -0.539844    4.298541
H       -8.208192   -0.049272    5.027960
H       -7.011810   -1.346703    5.015105
H       -8.545230   -1.556665    4.162278
H       -9.166446   -0.136093    1.648180
H       -8.082406    1.001067    0.868316
H       -8.915456    1.444549    2.376598
H       -5.950529   -1.202296    0.875461
H       -7.113275   -2.288101    1.646395
H       -5.512961   -2.052152    2.360051
H       -3.547264    3.356736    3.387083
H       -2.910848    2.056795    2.365588
H       -2.251473    2.329499    3.981472
H       -5.237205    2.706432    5.869095
H       -3.869863    1.761740    6.477166
H       -5.480830    1.034710    6.377521
H       -2.663181   -0.440017    4.929072
H       -3.233946   -0.939862    3.332813
H       -4.205860   -1.284069    4.767111
28
12_hmds-h_b3pw91
N        4.581521    3.680015    3.355773
Si        4.060177    4.915299    2.257941
Si        5.186035    2.082899    3.058963
C        3.072871    4.145308    0.867187
C        3.001710    6.120714    3.219914
C        5.510037    5.837325    1.509447
C        3.803162    0.884093    2.657291
C        6.377289    2.107766    1.615156
C        6.060023    1.514916    4.612081
H        2.743401    4.916494    0.163738
H        2.184248    3.633889    1.246586
H        3.666033    3.420985    0.302234
H        2.659860    6.939335    2.579556
H        3.563249    6.562592    4.049058
H        2.118476    5.627493    3.635969
H        6.144358    5.167164    0.922608
H        6.132125    6.288073    2.288650
H        5.168454    6.638867    0.846588
H        3.279035    1.174752    1.742709
H        3.067835    0.849320    3.466748
H        4.191236   -0.129133    2.511288
H        5.894043    2.458234    0.698901
H        6.759629    1.101204    1.418097
H        7.231855    2.759037    1.817539
H        6.450031    0.499746    4.492471
H        5.377910    1.508180    5.467994
H        6.900686    2.171062    4.855839
H        4.560782    3.946628    4.331477
8
13_kch2cf3_b3pw91
C       -1.634993    0.252459    0.013514
C       -1.056626    1.005136    1.080399
F       -1.627744    2.231775    1.274468
F        0.310272    1.276032    0.885205
F       -1.023944    0.472237    2.386195
H       -2.721502    0.234425    0.102897
H       -1.225553   -0.760247   -0.003947
K       -0.038499    1.631821   -1.872221
36
14_kch2cf3_khmds_b3pw91 (Int-2)
N       -3.395886    1.094666   -6.247129
K       -3.329354   -1.087235   -4.668759
Si       -1.797776    1.602094   -6.293279
Si       -4.583398    0.738296   -7.376692
C       -1.080255    1.990396   -7.991628
C       -1.505739    3.163225   -5.255028
C       -0.617079    0.329535   -5.521197
C       -4.089141    0.849875   -9.191500
C       -5.275835   -1.016826   -7.154407
C       -6.114246    1.845771   -7.196765
H       -0.043442    2.330949   -7.900257
H       -1.645520    2.781572   -8.492211
H       -1.085252    1.113888   -8.644933
H       -0.448089    3.443976   -5.288887
H       -1.745959    3.014745   -4.195689
H       -2.065886    4.028380   -5.628945
H       -0.672194   -0.645970   -6.018692
H       -0.785240    0.191273   -4.446253
H        0.419360    0.668484   -5.618119
H       -3.267427    0.167153   -9.425399
H       -3.769914    1.859783   -9.462321
H       -4.934363    0.584724   -9.835399
H       -4.511023   -1.791187   -7.289620
H       -6.047000   -1.213998   -7.905999
H       -5.762148   -1.161016   -6.182139
H       -6.849689    1.602910   -7.970555
H       -5.875264    2.908816   -7.317676
H       -6.628070    1.704225   -6.238484
K       -4.607526    2.906811   -4.574859
C       -5.187853    1.905361   -1.907135
C       -4.772872    0.560664   -2.063726
H       -4.614862    2.398284   -1.120759
H       -6.261178    1.959432   -1.719321
F       -3.416145    0.411589   -2.334561
F       -5.407956   -0.113220   -3.107318
F       -4.935311   -0.382703   -1.013533
8
15_TS-bF_b3pw91
C       -1.622819    0.234184    0.053095
C       -1.066875    1.066791    1.048379
F       -1.823323    2.112526    1.525425
F        0.128661    1.859240    0.613825
F       -0.553475    0.434767    2.134617
H       -2.492339    0.658736   -0.440557
H       -1.737765   -0.798578    0.365064
K        0.581191    0.691389   -1.690996
36
16_TS-bF_khmds_b3pw91 (TS-2)
N       -3.574182    1.117870   -6.325186
K       -4.002349   -0.962813   -4.666467
Si       -1.916736    1.360967   -6.298699
Si       -4.776910    1.037646   -7.488589
C       -1.047643    1.435977   -7.969511
C       -1.438212    2.958701   -5.392915
C       -1.020929    0.001999   -5.321063
C       -4.261586    1.405204   -9.263892
C       -5.612171   -0.666287   -7.532672
C       -6.200511    2.235829   -7.114445
H        0.031665    1.565568   -7.836463
H       -1.409431    2.269785   -8.577043
H       -1.203172    0.516075   -8.540645
H       -0.359831    3.135476   -5.462547
H       -1.667486    2.916081   -4.321421
H       -1.933387    3.836488   -5.823254
H       -1.174834   -0.993799   -5.753604
H       -1.321842   -0.017557   -4.266695
H        0.059607    0.178514   -5.323453
H       -3.512935    0.694379   -9.623722
H       -3.837513    2.409488   -9.354513
H       -5.124635    1.347709   -9.935628
H       -4.888597   -1.471054   -7.705670
H       -6.344841   -0.717758   -8.344817
H       -6.168063   -0.886395   -6.613229
H       -6.966614    2.177614   -7.894515
H       -5.864712    3.278957   -7.082613
H       -6.709403    1.999660   -6.172502
C       -4.081857    0.833498   -2.073585
C       -5.379860    0.301487   -2.155069
F       -5.449806   -1.064490   -2.167795
F       -6.094154    0.596234   -3.452771
F       -6.351538    0.740138   -1.299663
H       -3.321647    0.109438   -1.799952
H       -4.015895    1.770741   -1.528150
K       -4.549174    2.718533   -4.365733
2
17_kf_b3pw91
K        3.899640    3.954953    5.786959
F        4.772617    3.796001    3.615352
30
18_kf_khmds_b3pw91 (Int-3)
N       -3.372459    1.070420   -6.289849
K       -3.424776   -0.944591   -4.439352
Si       -1.794356    1.624825   -6.325645
Si       -4.559368    0.712144   -7.413326
C       -1.128335    2.170027   -8.003946
C       -1.543743    3.114984   -5.175674
C       -0.563763    0.334112   -5.674768
C       -4.018720    0.631212   -9.218574
C       -5.377812   -0.962683   -7.054926
C       -6.002201    1.945871   -7.363020
H       -0.108330    2.557811   -7.910446
H       -1.746249    2.963078   -8.435756
H       -1.104270    1.341780   -8.717188
H       -0.504386    3.457827   -5.210623
H       -1.747754    2.871594   -4.125981
H       -2.165517    3.969982   -5.465962
H       -0.648702   -0.613686   -6.217621
H       -0.692830    0.132617   -4.604455
H        0.467894    0.682013   -5.793068
H       -3.213534   -0.096406   -9.358129
H       -3.658182    1.598992   -9.577281
H       -4.853487    0.329481   -9.860214
H       -4.665181   -1.793468   -7.117264
H       -6.165807   -1.171245   -7.786042
H       -5.861094   -0.986371   -6.070900
H       -6.710396    1.752633   -8.175744
H       -5.653370    2.978042   -7.477716
H       -6.583797    1.878013   -6.435623
K       -4.641157    2.526804   -4.347079
F       -4.593164    0.554098   -2.882678
6
19_difluoroethene_b3pw91
C       -2.774659    0.238202   -0.000000
H       -2.229182   -0.693861    0.000000
H       -3.854670    0.244180    0.000000
C       -2.118195    1.375509   -0.000000
F       -0.802801    1.500617    0.000000
F       -2.667736    2.577151    0.000000


1
section_functional screening
X        0.000000    0.000000    0.000000
8
01a_trifluoroethane_pbe0
C       -1.466596    0.313368    0.002062
H       -1.100564    0.830250   -0.884785
C       -0.970125    1.015594    1.218343
F       -1.386213    2.294217    1.277282
F        0.374188    1.049254    1.276787
F       -1.386249    0.426826    2.354897
H       -2.556407    0.316209    0.006414
H       -1.101037   -0.713223    0.007239
8
01b_trifluoroethane_wb97xd
C       -1.467440    0.312138   -0.000046
H       -1.101528    0.828740   -0.885847
C       -0.969427    1.016552    1.220042
F       -1.385919    2.295709    1.278779
F        0.375522    1.050224    1.278286
F       -1.385798    0.427323    2.357009
H       -2.556223    0.315281    0.004585
H       -1.102191   -0.713471    0.005431
8
01c_trifluoroethane_b3lyp
C       -1.468087    0.311271   -0.001602
H       -1.102135    0.827567   -0.887718
C       -0.970131    1.015582    1.218304
F       -1.388339    2.303550    1.279675
F        0.383743    1.050754    1.278976
F       -1.388020    0.423968    2.364178
H       -2.557002    0.314350    0.002667
H       -1.103032   -0.714545    0.003758
8
01d_trifluoroethane_m062x
C       -1.467651    0.311954   -0.000474
H       -1.099688    0.830902   -0.883454
C       -0.970401    1.015273    1.217681
F       -1.385729    2.292486    1.277616
F        0.372346    1.049488    1.276753
F       -1.385376    0.427559    2.353356
H       -2.555933    0.317310    0.007739
H       -1.100572   -0.712476    0.009021
8
01e_trifluoroethane_m06l
C       -1.465845    0.314536    0.003924
H       -1.104470    0.826096   -0.884004
C       -0.970214    1.015670    1.218211
F       -1.385503    2.296287    1.278242
F        0.375792    1.049193    1.278148
F       -1.386843    0.427160    2.356699
H       -2.552487    0.313386    0.003398
H       -1.103434   -0.709832    0.003622
8
01f_trifluoroethane_bp86
C       -1.469147    0.309816   -0.004135
H       -1.101072    0.829537   -0.897835
C       -0.969654    1.016270    1.219486
F       -1.391313    2.317213    1.282242
F        0.397641    1.052099    1.281762
F       -1.391357    0.419620    2.377334
H       -2.566565    0.312063   -0.000754
H       -1.101538   -0.724123    0.000138
56
02a_khmds_dimer_pbe0
K        3.748386    4.127202    5.684459
Si        6.530974    3.824965    7.983674
Si        5.832805    6.714173    7.145938
N        5.935099    5.046573    7.001797
C        6.618883    4.181376    9.834285
C        8.288373    3.283253    7.507926
C        5.475514    2.259820    7.827031
C        7.223135    7.627543    6.229064
C        5.864163    7.420926    8.895023
C        4.227538    7.359539    6.374129
H        6.933037    3.284471   10.379698
H        7.335986    4.974923   10.063621
H        5.646179    4.487391   10.231442
H        8.685770    2.569264    8.237809
H        8.343167    2.778189    6.536263
H        8.972698    4.139273    7.489053
H        4.455202    2.419238    8.196562
H        5.418068    1.895941    6.795343
H        5.899446    1.441531    8.418954
H        8.209034    7.272492    6.550679
H        7.163805    7.535024    5.138226
H        7.183945    8.702010    6.440196
H        6.825099    7.245152    9.387415
H        5.698218    8.503742    8.871837
H        5.083825    6.978970    9.522067
H        4.181467    8.452805    6.423083
H        4.135718    7.094541    5.314911
H        3.344204    6.983142    6.904309
N        5.126060    3.752449    3.307275
K        7.312768    4.671832    4.624601
Si        4.530185    4.974049    2.325387
Si        5.228042    2.084816    3.163278
C        4.442472    4.617678    0.474759
C        2.772726    5.515674    2.801008
C        5.585553    6.539240    2.482168
C        3.837630    1.171765    4.080371
C        5.196353    1.377918    1.414257
C        6.833288    1.439255    3.934957
H        4.128376    5.514591   -0.070674
H        3.725399    3.824131    0.245328
H        5.415223    4.311674    0.077708
H        2.375334    6.229626    2.071086
H        2.717863    6.020757    3.772658
H        2.088444    4.659621    2.819866
H        6.605887    6.379921    2.112652
H        5.642946    6.903044    3.513886
H        5.161584    7.357547    1.890296
H        2.851756    1.527039    3.758918
H        3.897148    1.264221    5.171204
H        3.876543    0.097296    3.869200
H        4.235373    1.553792    0.921984
H        5.362145    0.295080    1.437505
H        5.976667    1.819715    0.787073
H        6.879160    0.345973    3.886158
H        6.925342    1.704398    4.994119
H        7.716595    1.815430    3.404576
56
02b_khmds_dimer_wb97xd
K        3.720991    4.122517    5.698770
Si        6.533397    3.827816    7.987613
Si        5.832586    6.714808    7.147014
N        5.942138    5.050498    7.010070
C        6.615842    4.187495    9.838538
C        8.290084    3.279001    7.515569
C        5.485011    2.257689    7.823190
C        7.214623    7.635531    6.223857
C        5.865470    7.422316    8.896599
C        4.227044    7.357379    6.371063
H        6.921937    3.292580   10.389885
H        7.336589    4.977475   10.066103
H        5.644687    4.502990   10.230110
H        8.689864    2.578138    8.255294
H        8.335849    2.756601    6.553197
H        8.975782    4.132166    7.475845
H        4.461989    2.406686    8.187109
H        5.436245    1.901806    6.788457
H        5.911728    1.439204    8.411056
H        8.204054    7.277412    6.528232
H        7.139760    7.551473    5.133816
H        7.178636    8.707150    6.444527
H        6.830623    7.253837    9.382046
H        5.689768    8.502725    8.877839
H        5.094888    6.970940    9.527786
H        4.182384    8.450087    6.411612
H        4.139040    7.084096    5.313839
H        3.341807    6.985631    6.899689
N        5.119247    3.748520    3.298950
K        7.340381    4.676338    4.610362
Si        4.527416    4.971184    2.321725
Si        5.228734    2.084224    3.161789
C        4.445344    4.611994    0.470691
C        2.770389    5.518971    2.793763
C        5.574972    6.541759    2.486865
C        3.846313    1.163393    4.084250
C        5.196614    1.377029    1.412064
C        6.833861    1.441474    3.938436
H        4.139096    5.506972   -0.080469
H        3.724838    3.821884    0.242808
H        5.416644    4.296852    0.079190
H        2.370197    6.219547    2.053988
H        2.724314    6.041435    3.756090
H        2.085188    4.665408    2.833552
H        6.598048    6.393535    2.122789
H        5.623624    6.896972    3.521827
H        5.147763    7.360386    1.899553
H        2.857004    1.521694    3.779711
H        3.920908    1.247177    5.174335
H        3.882255    0.091826    3.863323
H        4.231668    1.545580    0.926228
H        5.372330    0.296620    1.430692
H        5.967462    1.828544    0.781300
H        6.878433    0.348764    3.897870
H        6.921335    1.714724    4.995715
H        7.719407    1.813144    3.410278
56
02c_khmds_dimer_b3lyp
K        3.739310    4.127208    5.693080
Si        6.532539    3.822982    7.980389
Si        5.834897    6.718432    7.138829
N        5.940902    5.050360    7.003126
C        6.605140    4.173846    9.836920
C        8.298180    3.289181    7.508991
C        5.480552    2.252651    7.802937
C        7.228436    7.628752    6.214699
C        5.867517    7.429823    8.890575
C        4.224716    7.358432    6.362309
H        6.917577    3.279171   10.385110
H        7.315883    4.969740   10.072554
H        5.629089    4.476557   10.225502
H        8.695612    2.567121    8.229294
H        8.356984    2.799013    6.531245
H        8.978853    4.146906    7.502471
H        4.459474    2.403871    8.171140
H        5.425904    1.904471    6.767546
H        5.904063    1.427681    8.383793
H        8.212789    7.278476    6.542706
H        7.172508    7.520696    5.126399
H        7.188172    8.704968    6.410736
H        6.826931    7.250542    9.382280
H        5.704637    8.512224    8.869743
H        5.087617    6.989300    9.517339
H        4.176250    8.451001    6.399465
H        4.130440    7.081471    5.308143
H        3.343820    6.985959    6.897432
N        5.120452    3.748695    3.305886
K        7.322024    4.671895    4.615912
Si        4.528516    4.976008    2.328718
Si        5.226157    2.080594    3.170293
C        4.456069    4.625266    0.472159
C        2.762737    5.509379    2.800120
C        5.580116    6.546560    2.506394
C        3.832370    1.170545    4.094335
C        5.193565    1.369139    1.418571
C        6.836168    1.440388    3.946976
H        4.143561    5.519937   -0.075998
H        3.745438    3.829301    0.236427
H        5.432184    4.322695    0.083627
H        2.365071    6.231203    2.079710
H        2.703865    5.999719    3.777778
H        2.082292    4.651475    2.806835
H        6.601215    6.395683    2.138114
H        5.634726    6.894507    3.541864
H        5.156362    7.371551    1.925747
H        2.848104    1.521042    3.766304
H        3.888272    1.278527    5.182645
H        3.872412    0.094329    3.898246
H        4.234192    1.548487    0.926810
H        5.356354    0.286725    1.439438
H        5.973534    1.809585    0.791838
H        6.884419    0.347802    3.910013
H        6.930493    1.717526    5.001090
H        7.717143    1.812599    3.411801
56
02d_khmds_dimer_m062x
K        3.738013    4.120518    5.676899
Si        6.521394    3.821453    7.958234
Si        5.827107    6.711810    7.115825
N        5.926616    5.044308    6.978713
C        6.588857    4.183085    9.808218
C        8.287922    3.296580    7.497902
C        5.476336    2.253033    7.780552
C        7.221168    7.617547    6.196958
C        5.876540    7.413309    8.866311
C        4.217440    7.352785    6.352352
H        6.890379    3.287459   10.360006
H        7.307694    4.972332   10.042129
H        5.613978    4.496917   10.190712
H        8.687083    2.593653    8.235515
H        8.359690    2.788250    6.530355
H        8.959131    4.161883    7.480810
H        4.453002    2.402175    8.142871
H        5.430324    1.910246    6.741633
H        5.899632    1.427824    8.360755
H        8.201564    7.260496    6.530394
H        7.174059    7.519870    5.107306
H        7.183303    8.691530    6.403795
H        6.847261    7.246394    9.340201
H        5.699118    8.493006    8.849706
H        5.112880    6.960138    9.503849
H        4.167952    8.445002    6.390313
H        4.121560    7.074631    5.297509
H        3.340683    6.976096    6.890952
N        5.134598    3.754716    3.330343
K        7.323182    4.678596    4.632121
Si        4.539941    4.977567    2.350742
Si        5.233606    2.087163    3.193469
C        4.472832    4.615961    0.500741
C        2.773339    5.502413    2.810801
C        5.584944    6.546002    2.528627
C        3.839423    1.181951    4.112713
C        5.183572    1.385417    1.443099
C        6.843246    1.445882    3.956718
H        4.171368    5.511577   -0.051096
H        3.754089    3.826673    0.266682
H        5.447806    4.302191    0.118435
H        2.374251    6.205312    2.073122
H        2.701453    6.010761    3.778330
H        2.102150    4.637094    2.827841
H        6.608312    6.396938    2.166372
H        5.630855    6.888713    3.567576
H        5.161661    7.371238    1.948452
H        2.859065    1.539336    3.779513
H        3.886817    1.279555    5.202358
H        3.876862    0.107960    3.905837
H        4.212735    1.552431    0.969478
H        5.360811    0.305691    1.459802
H        5.947116    1.838371    0.805268
H        6.892458    0.353645    3.918966
H        6.939460    1.724238    5.011478
H        7.719956    1.822273    3.417836
56
02e_khmds_dimer_m06l
K        3.698568    4.111425    5.680744
Si        6.518831    3.824216    7.962402
Si        5.825812    6.701373    7.120680
N        5.911232    5.037421    6.986377
C        6.591518    4.167694    9.813925
C        8.287561    3.313769    7.497524
C        5.490263    2.247130    7.784002
C        7.229555    7.594767    6.205611
C        5.863846    7.422975    8.861184
C        4.229698    7.351770    6.341188
H        6.908222    3.275723   10.360680
H        7.298082    4.961330   10.063109
H        5.620369    4.462488   10.216213
H        8.708161    2.625860    8.235279
H        8.364856    2.792227    6.539049
H        8.957985    4.177584    7.459942
H        4.469878    2.371871    8.158801
H        5.425801    1.906883    6.746584
H        5.923028    1.416495    8.346625
H        8.210979    7.220276    6.512175
H        7.172938    7.523875    5.115539
H        7.224303    8.665206    6.426114
H        6.820924    7.255681    9.358655
H        5.703136    8.503905    8.835965
H        5.088615    6.998436    9.501881
H        4.186788    8.443435    6.354306
H        4.124470    7.058786    5.292680
H        3.340744    7.002783    6.875264
N        5.150054    3.761611    3.322670
K        7.362687    4.687583    4.628311
Si        4.542404    4.974802    2.346658
Si        5.235044    2.097624    3.188515
C        4.469902    4.631393    0.495114
C        2.773584    5.485041    2.811427
C        5.570840    6.551956    2.525200
C        3.831147    1.204690    4.103827
C        5.196597    1.375865    1.448086
C        6.831088    1.446940    3.967891
H        4.153202    5.523367   -0.051639
H        3.763408    3.837727    0.245830
H        5.441108    4.336670    0.092912
H        2.352923    6.172883    2.073643
H        2.696169    6.006579    3.769894
H        2.103285    4.621128    2.848987
H        6.591237    6.427323    2.150395
H        5.635271    6.892121    3.562645
H        5.138016    7.382602    1.962640
H        2.849795    1.579586    3.797518
H        3.888047    1.275443    5.193895
H        3.835933    0.134270    3.883222
H        4.239445    1.543251    0.950786
H        5.357154    0.294914    1.473370
H        5.971764    1.800238    0.807201
H        6.873756    0.355264    3.954936
H        6.936545    1.740076    5.016334
H        7.720031    1.795668    3.433631
56
02f_khmds_dimer_bp86
K        3.736084    4.126253    5.689670
Si        6.532235    3.816910    7.969562
Si        5.834105    6.723204    7.122608
N        5.926672    5.042819    6.978066
C        6.588621    4.171794    9.832808
C        8.311242    3.295440    7.505756
C        5.490432    2.232939    7.783692
C        7.239133    7.630803    6.198409
C        5.867116    7.432446    8.882539
C        4.222101    7.372692    6.341674
H        6.903602    3.273718   10.391054
H        7.297727    4.978767   10.075496
H        5.599550    4.471595   10.214804
H        8.719081    2.582558    8.242452
H        8.378670    2.785412    6.528688
H        8.989337    4.165810    7.488028
H        4.460956    2.369817    8.159039
H        5.436626    1.889113    6.737200
H        5.926749    1.399868    8.359750
H        8.229752    7.267773    6.522114
H        7.178450    7.535264    5.100221
H        7.209479    8.714122    6.405535
H        6.832038    7.246022    9.379927
H        5.707726    8.524111    8.866147
H        5.077746    6.989939    9.510980
H        4.181898    8.474545    6.367192
H        4.122106    7.085256    5.281399
H        3.331657    7.011320    6.885719
N        5.134717    3.756240    3.330939
K        7.325277    4.672905    4.619295
Si        4.529056    4.982093    2.339429
Si        5.226743    2.075801    3.186637
C        4.472923    4.627243    0.476170
C        2.749941    5.503344    2.803071
C        5.570633    6.566183    2.525491
C        3.821433    1.168771    4.111009
C        5.193401    1.366333    1.426803
C        6.838589    1.425961    3.967577
H        4.157983    5.525312   -0.082110
H        3.763882    3.820245    0.233378
H        5.462059    4.327483    0.094307
H        2.342056    6.216124    2.066302
H        2.682390    6.013430    3.780103
H        2.071958    4.632888    2.820817
H        6.600156    6.429493    2.150207
H        5.624303    6.909910    3.572023
H        5.134238    7.399246    1.949481
H        2.830917    1.532217    3.787449
H        3.882292    1.264204    5.209197
H        3.850609    0.085450    3.903823
H        4.228477    1.552932    0.929483
H        5.352527    0.274632    1.443312
H        5.982819    1.808574    0.798234
H        6.878430    0.324087    3.942368
H        6.938826    1.713680    5.027753
H        7.729074    1.786908    3.423323
28
03a_khmds_monomer_pbe0
K        4.300303    4.228001    5.760519
N        4.560456    3.643577    3.278481
Si        3.959571    4.835324    2.273329
Si        5.253669    2.141787    3.041214
C        2.458215    4.320121    1.245072
C        3.376820    6.311534    3.316519
C        5.207085    5.538506    1.038656
C        4.175375    0.908730    2.096187
C        6.913164    2.172157    2.135313
C        5.604437    1.330569    4.722357
H        2.047086    5.157788    0.670318
H        1.659898    3.929220    1.885139
H        2.723505    3.530309    0.534333
H        2.990838    7.117851    2.683542
H        4.194422    6.743230    3.907354
H        2.560784    6.037221    3.997439
H        5.512260    4.773260    0.316941
H        6.111577    5.888634    1.547309
H        4.793474    6.380052    0.471465
H        4.015505    1.240482    1.064764
H        3.190297    0.808180    2.564229
H        4.630693   -0.087281    2.055141
H        6.792795    2.544268    1.112332
H        7.366532    1.176321    2.073672
H        7.624277    2.833377    2.642041
H        6.057133    0.340842    4.598646
H        4.686374    1.181342    5.304908
H        6.308155    1.919098    5.324678
28
03b_khmds_monomer_wb97xd
K        4.244415    4.286304    5.820965
N        4.540704    3.662479    3.319837
Si        3.996131    4.836797    2.264931
Si        5.207855    2.150077    3.081889
C        2.654164    4.264547    1.060147
C        3.235819    6.278208    3.238530
C        5.343666    5.610685    1.185495
C        4.029834    0.885978    2.310445
C        6.756168    2.122979    1.995497
C        5.729729    1.404180    4.747832
H        2.261166    5.093478    0.462186
H        1.814190    3.806642    1.591787
H        3.048848    3.516362    0.365421
H        2.865317    7.059846    2.568101
H        3.969650    6.755711    3.898743
H        2.382738    5.954558    3.846258
H        5.787599    4.863229    0.520641
H        6.151215    6.022551    1.798984
H        4.953366    6.419907    0.559382
H        3.735229    1.192065    1.301818
H        3.114273    0.790215    2.902794
H        4.484841   -0.107278    2.235271
H        6.515182    2.416754    0.968984
H        7.208727    1.126672    1.954521
H        7.513355    2.820533    2.366721
H        6.194522    0.422190    4.615982
H        4.872578    1.254266    5.415156
H        6.463420    2.034564    5.263583
28
03c_khmds_monomer_b3lyp
K        4.299252    4.230058    5.776903
N        4.561438    3.645147    3.282094
Si        3.969474    4.840685    2.274869
Si        5.244327    2.138018    3.043252
C        2.466800    4.327514    1.239360
C        3.389011    6.324825    3.316239
C        5.229876    5.534539    1.041173
C        4.153809    0.915849    2.089139
C        6.908281    2.161214    2.136084
C        5.587624    1.316654    4.726107
H        2.060864    5.163604    0.660149
H        1.664897    3.942118    1.876733
H        2.731457    3.534702    0.533366
H        3.008265    7.132988    2.684199
H        4.206339    6.751008    3.909785
H        2.572036    6.053429    3.995799
H        5.535924    4.765212    0.325769
H        6.132392    5.882207    1.553040
H        4.825086    6.375056    0.467669
H        3.996810    1.254280    1.060548
H        3.168429    0.821607    2.555700
H        4.599050   -0.083585    2.042475
H        6.791236    2.539978    1.116274
H        7.355275    1.163742    2.068633
H        7.623326    2.814113    2.646129
H        6.035286    0.325658    4.603337
H        4.667634    1.172785    5.305252
H        6.290502    1.901095    5.331823
28
03d_khmds_monomer_m062x
K        4.464700    4.297146    5.719964
N        4.702911    3.699219    3.225786
Si        4.010737    4.863442    2.249309
Si        5.274461    2.141913    3.037865
C        2.606710    4.243152    1.145282
C        3.258168    6.235434    3.325855
C        5.216140    5.743890    1.090796
C        4.068375    0.947643    2.205538
C        6.885536    2.000917    2.060748
C        5.644900    1.388045    4.741686
H        2.109949    5.065034    0.620470
H        1.849612    3.710641    1.728272
H        2.985122    3.550897    0.387389
H        2.807019    7.019547    2.710847
H        4.015456    6.727719    3.947356
H        2.463745    5.855423    3.978400
H        5.663246    5.036178    0.386223
H        6.032853    6.206501    1.652644
H        4.724161    6.527833    0.506934
H        3.888547    1.234687    1.165482
H        3.101511    0.943371    2.717274
H        4.450966   -0.077751    2.202799
H        6.743141    2.343135    1.031217
H        7.252262    0.970756    2.019676
H        7.670363    2.619555    2.505630
H        6.044119    0.373997    4.647251
H        4.743633    1.308558    5.360835
H        6.396359    1.967615    5.290370
28
03e_khmds_monomer_m06l
K        4.234629    4.259089    5.813078
N        4.533095    3.646593    3.320415
Si        4.003310    4.840765    2.283777
Si        5.197340    2.137880    3.065374
C        2.733637    4.282169    1.001444
C        3.177013    6.227965    3.277279
C        5.365963    5.689891    1.287242
C        3.990953    0.848222    2.392057
C        6.668053    2.102377    1.880852
C        5.817215    1.424692    4.708175
H        2.327113    5.117386    0.424997
H        1.889748    3.762045    1.460779
H        3.180956    3.589749    0.283517
H        2.783611    7.014005    2.628488
H        3.876242    6.723806    3.958258
H        2.330326    5.869282    3.870412
H        5.850781    4.995511    0.597349
H        6.149017    6.092115    1.934535
H        4.983841    6.520854    0.688117
H        3.628602    1.117664    1.397433
H        3.111367    0.746615    3.032457
H        4.445626   -0.142679    2.309192
H        6.354661    2.345187    0.862133
H        7.147867    1.120994    1.839396
H        7.434910    2.829086    2.158996
H        6.291013    0.449173    4.575598
H        5.004689    1.267197    5.424793
H        6.563120    2.066865    5.185751
28
03f_khmds_monomer_bp86
K        4.268571    4.232924    5.810963
N        4.544223    3.656826    3.330080
Si        3.986537    4.848284    2.276067
Si        5.219687    2.135487    3.063275
C        2.645375    4.272877    1.055139
C        3.203619    6.270092    3.282131
C        5.342432    5.656801    1.214015
C        4.018616    0.863562    2.314368
C        6.754695    2.125557    1.940022
C        5.779657    1.389631    4.730129
H        2.234062    5.108973    0.463613
H        1.807131    3.790823    1.585202
H        3.052462    3.534942    0.343953
H        2.818780    7.065955    2.622469
H        3.934996    6.752274    3.955609
H        2.347506    5.923605    3.888195
H        5.796528    4.921503    0.529376
H        6.151673    6.058594    1.846547
H        4.952834    6.486592    0.599339
H        3.703076    1.167260    1.302536
H        3.106797    0.775682    2.928789
H        4.468323   -0.141244    2.234802
H        6.488275    2.422838    0.912099
H        7.223739    1.128100    1.884113
H        7.516110    2.836632    2.301134
H        6.255163    0.404185    4.590849
H        4.930620    1.226696    5.418610
H        6.523215    2.029046    5.238473
36
04a_encountcmplx_monomer_pbe0
C       -5.251496    2.347547   -0.573764
C       -5.032085    1.091773    0.186652
H       -4.220918    1.244221    0.898395
H       -5.947084    0.835019    0.720169
H       -4.776079    0.298366   -0.522416
F       -4.134896    2.744835   -1.238409
F       -6.199665    2.210996   -1.530180
F       -5.622841    3.383418    0.186562
K       -4.339329    1.409677   -3.762589
N       -4.292236   -0.919984   -2.642954
Si       -2.785105   -1.405020   -2.101626
Si       -5.734614   -1.730497   -2.891817
C       -1.931717   -2.702460   -3.181821
C       -1.605691    0.079519   -2.075253
C       -2.763685   -2.122180   -0.350466
C       -6.871277   -0.705160   -4.015423
C       -5.579280   -3.419907   -3.726845
C       -6.743266   -2.029290   -1.319376
H       -1.871088   -2.367880   -4.223159
H       -2.481340   -3.649191   -3.173211
H       -0.911808   -2.909044   -2.837750
H       -0.624048   -0.200254   -1.677640
H       -1.986466    0.892634   -1.447060
H       -1.428631    0.478335   -3.082303
H       -3.188537   -1.424125    0.378175
H       -1.747194   -2.367900   -0.022795
H       -3.354877   -3.043463   -0.305010
H       -6.428806   -0.533523   -5.004539
H       -7.124252    0.265636   -3.571075
H       -7.822832   -1.220575   -4.185107
H       -5.016830   -3.348839   -4.663708
H       -6.561076   -3.849009   -3.956762
H       -5.053835   -4.130591   -3.080089
H       -7.651512   -2.607673   -1.523088
H       -7.050772   -1.084345   -0.859746
H       -6.157008   -2.581488   -0.576999
36
04b_encountcmplx_monomer_wb97xd
C       -5.286946    2.295462   -0.548018
C       -4.975704    1.038805    0.187878
H       -4.140377    1.218721    0.862793
H       -5.851771    0.733568    0.757852
H       -4.719213    0.268177   -0.542328
F       -4.216919    2.752284   -1.252959
F       -6.268490    2.128355   -1.462396
F       -5.668895    3.304085    0.244858
K       -4.313122    1.469803   -3.830049
N       -4.273110   -0.897173   -2.725789
Si       -2.789452   -1.392736   -2.138891
Si       -5.724492   -1.704071   -2.909768
C       -1.903895   -2.673137   -3.214050
C       -1.609438    0.087278   -2.032294
C       -2.830906   -2.151142   -0.404149
C       -6.873358   -0.738567   -4.071760
C       -5.586747   -3.441965   -3.644292
C       -6.711706   -1.904499   -1.307094
H       -1.789326   -2.312176   -4.241188
H       -2.471134   -3.607955   -3.257180
H       -0.905795   -2.908568   -2.829760
H       -0.643909   -0.201525   -1.605290
H       -2.017590    0.882725   -1.399986
H       -1.398109    0.512160   -3.020793
H       -3.275456   -1.469889    0.327533
H       -1.826928   -2.408858   -0.050892
H       -3.425465   -3.070496   -0.399322
H       -6.430865   -0.602996   -5.065173
H       -7.129062    0.247963   -3.667683
H       -7.821011   -1.266544   -4.216938
H       -5.043811   -3.427518   -4.594388
H       -6.571048   -3.885352   -3.827332
H       -5.046177   -4.110970   -2.967163
H       -7.616789   -2.501579   -1.460261
H       -7.021842   -0.932810   -0.911239
H       -6.113317   -2.399284   -0.535517
36
04c_encountcmplx_monomer_b3lyp
C       -5.236392    2.342914   -0.587656
C       -5.042459    1.076611    0.169683
H       -4.238617    1.214455    0.890998
H       -5.966362    0.829441    0.689975
H       -4.788688    0.285550   -0.539155
F       -4.098533    2.733487   -1.241777
F       -6.178908    2.223946   -1.567101
F       -5.607995    3.387938    0.174843
K       -4.335055    1.423842   -3.756096
N       -4.291166   -0.924621   -2.647383
Si       -2.784001   -1.403209   -2.100670
Si       -5.737341   -1.730533   -2.889093
C       -1.925115   -2.703877   -3.180234
C       -1.604899    0.087312   -2.071666
C       -2.769811   -2.119840   -0.344423
C       -6.883276   -0.696158   -4.002292
C       -5.584845   -3.420442   -3.733715
C       -6.735224   -2.036855   -1.305827
H       -1.859567   -2.368320   -4.220027
H       -2.477024   -3.648059   -3.175935
H       -0.907765   -2.914148   -2.833420
H       -0.621746   -0.189468   -1.678441
H       -1.986333    0.896864   -1.441475
H       -1.433002    0.490059   -3.077180
H       -3.199335   -1.422105    0.380015
H       -1.755891   -2.363708   -0.010208
H       -3.359653   -3.040798   -0.300461
H       -6.445433   -0.520576   -4.991779
H       -7.126623    0.273368   -3.552459
H       -7.837650   -1.205079   -4.169061
H       -5.029233   -3.343883   -4.673081
H       -6.565449   -3.852609   -3.958967
H       -5.052217   -4.131096   -3.094631
H       -7.643768   -2.615430   -1.503189
H       -7.040018   -1.095291   -0.840357
H       -6.142780   -2.590104   -0.570785
36
04d_encountcmplx_monomer_m062x
C       -5.226547    1.840187   -0.281364
C       -5.310456    0.582478    0.508354
H       -4.618332    0.649405    1.346175
H       -6.328669    0.470327    0.877297
H       -5.043451   -0.245757   -0.148537
F       -3.989359    2.059783   -0.785040
F       -6.052096    1.838267   -1.354460
F       -5.539137    2.933703    0.425981
K       -4.297087    1.491439   -3.535751
N       -4.319208   -0.893892   -2.490080
Si       -2.747853   -1.291739   -2.102967
Si       -5.746487   -1.627068   -2.940016
C       -2.125133   -2.927764   -2.815286
C       -1.543967    0.033447   -2.746454
C       -2.389037   -1.376289   -0.247228
C       -6.710774   -0.526232   -4.155590
C       -5.565312   -3.295411   -3.809490
C       -6.963296   -1.920157   -1.521120
H       -2.238378   -2.958317   -3.902626
H       -2.681485   -3.773687   -2.401670
H       -1.066859   -3.085053   -2.585318
H       -0.509876   -0.232287   -2.507539
H       -1.719682    1.012126   -2.284199
H       -1.594482    0.144524   -3.835661
H       -2.508363   -0.397377    0.225781
H       -1.364120   -1.709940   -0.057426
H       -3.064309   -2.074273    0.257217
H       -6.146926   -0.330999   -5.074960
H       -6.997757    0.432436   -3.707565
H       -7.643864   -1.009879   -4.459587
H       -4.914305   -3.219092   -4.685007
H       -6.534743   -3.675414   -4.146301
H       -5.132329   -4.044552   -3.140573
H       -7.849099   -2.463975   -1.863701
H       -7.305033   -0.974556   -1.090440
H       -6.504363   -2.504835   -0.717881
36
04e_encountcmplx_monomer_m06l
C       -5.253644    2.237662   -0.604586
C       -4.983024    1.040932    0.227310
H       -4.170623    1.256050    0.917059
H       -5.876304    0.781559    0.789554
H       -4.710163    0.216799   -0.433945
F       -4.147811    2.651792   -1.284585
F       -6.184163    2.002844   -1.564368
F       -5.682012    3.297595    0.089284
K       -4.398476    1.462422   -3.816751
N       -4.282457   -0.881002   -2.686560
Si       -2.789452   -1.383891   -2.134966
Si       -5.730731   -1.685732   -2.884825
C       -1.908971   -2.629124   -3.251652
C       -1.614750    0.094030   -2.003382
C       -2.791219   -2.193961   -0.425456
C       -6.853271   -0.728776   -4.077650
C       -5.596072   -3.432070   -3.592174
C       -6.758309   -1.865131   -1.307159
H       -1.830850   -2.267492   -4.279838
H       -2.440690   -3.582370   -3.290151
H       -0.893710   -2.844179   -2.907381
H       -0.623289   -0.206806   -1.656002
H       -1.977212    0.847774   -1.299960
H       -1.459700    0.591765   -2.965776
H       -3.225352   -1.551326    0.344150
H       -1.782067   -2.453492   -0.094012
H       -3.370557   -3.121081   -0.429412
H       -6.402434   -0.600193   -5.066300
H       -7.122089    0.262233   -3.698245
H       -7.799893   -1.249569   -4.240160
H       -5.038881   -3.449422   -4.531684
H       -6.576257   -3.874849   -3.787848
H       -5.077676   -4.102224   -2.901586
H       -7.644564   -2.485335   -1.466218
H       -7.110837   -0.899308   -0.938436
H       -6.184663   -2.326549   -0.499320
36
04f_encountcmplx_monomer_bp86
C       -5.248830    2.354498   -0.570010
C       -4.986443    1.051436    0.105149
H       -4.148522    1.171109    0.803409
H       -5.885182    0.744370    0.654778
H       -4.743021    0.299805   -0.669825
F       -4.138458    2.820693   -1.255137
F       -6.237865    2.262092   -1.525261
F       -5.619132    3.357517    0.269511
K       -4.340572    1.439188   -3.771619
N       -4.301725   -0.881683   -2.635058
Si       -2.787994   -1.393820   -2.091665
Si       -5.745415   -1.721665   -2.878121
C       -1.931797   -2.675440   -3.207189
C       -1.599412    0.095933   -2.027617
C       -2.788316   -2.157290   -0.348112
C       -6.887214   -0.723248   -4.038273
C       -5.561740   -3.436447   -3.679909
C       -6.764621   -1.993520   -1.294205
H       -1.875100   -2.317063   -4.248810
H       -2.483724   -3.629290   -3.217155
H       -0.902849   -2.891013   -2.870784
H       -0.616190   -0.191854   -1.618742
H       -1.987811    0.908307   -1.390664
H       -1.406490    0.511406   -3.033293
H       -3.233065   -1.475711    0.395132
H       -1.770130   -2.408657   -0.004421
H       -3.379239   -3.088559   -0.334344
H       -6.434435   -0.566490   -5.033469
H       -7.153248    0.261587   -3.614532
H       -7.840908   -1.250876   -4.207963
H       -4.993905   -3.376832   -4.622990
H       -6.542018   -3.890330   -3.905715
H       -5.023629   -4.130160   -3.012917
H       -7.664203   -2.604025   -1.483784
H       -7.101189   -1.035361   -0.865841
H       -6.167782   -2.509034   -0.523583
64
05a_encountcmplx_dimer_intact_pbe0
K        4.257093    3.683525    5.424660
Si        7.162288    4.091157    7.831002
Si        5.587351    6.561419    7.163282
N        6.170208    5.016038    6.833577
C        8.863606    4.859328    8.150949
C        7.525385    2.413245    7.038845
C        6.456176    3.705088    9.542382
C        6.648569    7.927604    6.385518
C        5.444656    7.036199    8.985261
C        3.845199    6.796423    6.459340
H        9.487738    4.216496    8.782154
H        9.414577    5.033337    7.219119
H        8.768604    5.825473    8.658048
H        8.137615    1.799445    7.708726
H        6.616988    1.842822    6.820994
H        8.082966    2.503536    6.100484
H        6.490068    4.583841   10.192777
H        5.411247    3.386651    9.480568
H        7.023911    2.908937   10.036896
H        7.684283    7.857242    6.736197
H        6.660901    7.900923    5.289857
H        6.277346    8.920929    6.661444
H        6.417241    7.024897    9.487218
H        5.033584    8.046746    9.087550
H        4.782525    6.352409    9.525156
H        3.491693    7.818574    6.632257
H        3.798445    6.634378    5.377428
H        3.122300    6.128347    6.943249
N        5.438112    4.011942    2.927625
K        7.415374    5.161606    4.371267
Si        4.548563    5.223775    2.166431
Si        5.719004    2.469161    2.309753
C        4.513297    5.178316    0.278557
C        2.725984    5.242373    2.691435
C        5.222470    6.938746    2.601037
C        4.145170    1.504646    1.889843
C        6.791132    2.420686    0.753776
C        6.640343    1.395733    3.563135
H        3.922177    6.012237   -0.116076
H        4.069202    4.252402   -0.100138
H        5.521345    5.259642   -0.139928
H        2.161667    5.995357    2.130002
H        2.580340    5.481428    3.751260
H        2.257248    4.271267    2.497755
H        6.246137    7.078120    2.232489
H        5.210274    7.138487    3.677338
H        4.613773    7.721696    2.136031
H        3.558937    2.016462    1.119432
H        3.499505    1.387114    2.767835
H        4.374032    0.500158    1.516345
H        6.290713    2.891688   -0.097083
H        7.032075    1.390620    0.468097
H        7.736953    2.950136    0.913998
H        6.826939    0.402017    3.141110
H        6.082458    1.242779    4.492589
H        7.615801    1.816397    3.830065
C        3.415338    1.051877    7.646976
C        4.332975    0.396212    8.615154
H        3.940455    0.529488    9.622954
H        4.394374   -0.666332    8.380750
H        5.321452    0.847683    8.540991
F        3.284856    2.379132    7.872438
F        3.853020    0.947060    6.368619
F        2.179578    0.539772    7.666704
64
05b_encountcmplx_dimer_intact_wb97xd
K        4.241930    3.639777    5.374898
Si        7.099407    4.046302    7.833916
Si        5.567729    6.540756    7.151964
N        6.132729    4.989731    6.836119
C        8.813958    4.781674    8.162435
C        7.432173    2.363336    7.037267
C        6.385362    3.676550    9.545805
C        6.667728    7.891465    6.400149
C        5.398797    7.010561    8.973788
C        3.847633    6.808320    6.408135
H        9.422270    4.127016    8.795313
H        9.373985    4.948735    7.235702
H        8.731923    5.747244    8.671581
H        8.011285    1.724585    7.711827
H        6.512912    1.822558    6.794479
H        8.009946    2.446710    6.111513
H        6.422990    4.561760   10.186367
H        5.339872    3.362629    9.486704
H        6.948044    2.883909   10.049705
H        7.697517    7.794327    6.759691
H        6.690081    7.873925    5.305036
H        6.316306    8.889286    6.681815
H        6.363296    6.985419    9.489601
H        4.996736    8.023618    9.076648
H        4.723322    6.329780    9.499577
H        3.505578    7.834611    6.573344
H        3.830913    6.647483    5.325810
H        3.102705    6.148765    6.867716
N        5.466108    4.040736    2.871687
K        7.460928    5.123772    4.378283
Si        4.572319    5.260582    2.138475
Si        5.751388    2.496490    2.273951
C        4.518813    5.231104    0.250370
C        2.752616    5.271076    2.676616
C        5.249807    6.968340    2.594201
C        4.178013    1.477556    2.003472
C        6.693383    2.421668    0.637034
C        6.797937    1.492685    3.487805
H        3.945575    6.080244   -0.135403
H        4.048083    4.318045   -0.126172
H        5.523944    5.286614   -0.177470
H        2.180809    6.017627    2.116132
H        2.612850    5.513706    3.735687
H        2.288442    4.297026    2.490000
H        6.266908    7.113773    2.212802
H        5.259635    7.137692    3.675345
H        4.633503    7.762622    2.161912
H        3.526752    1.955031    1.264476
H        3.597016    1.365951    2.925442
H        4.404860    0.470050    1.639781
H        6.102274    2.827771   -0.187839
H        6.954933    1.390140    0.379422
H        7.623712    2.996186    0.690229
H        6.978180    0.487358    3.093893
H        6.318755    1.368141    4.463035
H        7.780541    1.944708    3.660465
C        3.444760    1.026639    7.724102
C        4.393476    0.483644    8.738301
H        3.982929    0.650168    9.732827
H        4.522387   -0.583684    8.565901
H        5.352069    0.990505    8.646241
F        3.234980    2.355420    7.869356
F        3.897655    0.870112    6.456242
F        2.240168    0.444570    7.769994
64
05c_encountcmplx_dimer_intact_b3lyp
K        4.250595    3.660544    5.432305
Si        7.148801    4.079242    7.831882
Si        5.583434    6.563997    7.152627
N        6.163355    5.014432    6.838441
C        8.856650    4.842609    8.154207
C        7.506628    2.402054    7.027311
C        6.434630    3.694342    9.544506
C        6.663219    7.919833    6.372223
C        5.431952    7.046678    8.976259
C        3.844361    6.800770    6.432195
H        9.480718    4.198258    8.782431
H        9.405738    5.016942    7.222333
H        8.765011    5.807411    8.661874
H        8.103005    1.773686    7.696202
H        6.597789    1.844328    6.788448
H        8.077113    2.498784    6.098842
H        6.472907    4.572364   10.193660
H        5.388579    3.385225    9.479565
H        6.992891    2.894738   10.042052
H        7.692741    7.846568    6.736753
H        6.690403    7.876370    5.278662
H        6.296059    8.918857    6.628377
H        6.401034    7.032648    9.482316
H        5.023471    8.057465    9.076670
H        4.766871    6.365734    9.513910
H        3.492617    7.825292    6.587042
H        3.805588    6.621735    5.354673
H        3.116490    6.141686    6.918671
N        5.429347    4.009748    2.925131
K        7.427533    5.134313    4.374514
Si        4.541968    5.230288    2.175404
Si        5.719176    2.467402    2.311413
C        4.503309    5.191381    0.283109
C        2.717208    5.243889    2.707532
C        5.223954    6.943924    2.618735
C        4.143595    1.502293    1.881449
C        6.805009    2.426301    0.759722
C        6.634779    1.393970    3.574671
H        3.916088    6.027292   -0.110592
H        4.056481    4.268688   -0.096699
H        5.510408    5.268742   -0.135570
H        2.149955    6.007191    2.165246
H        2.578158    5.460383    3.771699
H        2.248259    4.277482    2.497990
H        6.246194    7.079522    2.247594
H        5.219608    7.135270    3.694524
H        4.618500    7.733179    2.162687
H        3.563595    2.014483    1.108304
H        3.493516    1.389536    2.755578
H        4.369798    0.496853    1.511504
H        6.310854    2.901096   -0.091140
H        7.051634    1.399889    0.469076
H        7.747228    2.957316    0.930186
H        6.827584    0.400847    3.156703
H        6.070432    1.241532    4.498574
H        7.605568    1.816300    3.850741
C        3.433571    1.051090    7.652960
C        4.379022    0.423585    8.619251
H        3.992634    0.553442    9.628778
H        4.465191   -0.637581    8.390764
H        5.353216    0.899395    8.533072
F        3.272723    2.386891    7.868677
F        3.863286    0.947370    6.360697
F        2.201602    0.509005    7.686779
64
05d_encountcmplx_dimer_intact_m062x
K        4.269169    3.661627    5.393986
Si        7.137069    4.062576    7.811433
Si        5.546325    6.535985    7.148520
N        6.161376    5.005341    6.816438
C        8.856045    4.791844    8.121375
C        7.448624    2.376976    7.015047
C        6.431554    3.706599    9.529003
C        6.613364    7.929288    6.430317
C        5.355020    6.972034    8.975099
C        3.819420    6.744153    6.401515
H        9.464378    4.137098    8.753234
H        9.408946    4.949416    7.189154
H        8.782700    5.760388    8.625643
H        8.027356    1.729849    7.681535
H        6.519661    1.849223    6.778800
H        8.017417    2.460840    6.083628
H        6.491520    4.588055   10.172362
H        5.379595    3.414954    9.472335
H        6.981364    2.900654   10.025100
H        7.628166    7.872824    6.837558
H        6.690607    7.913761    5.338434
H        6.209439    8.911306    6.695080
H        6.318679    6.974714    9.492693
H        4.917216    7.968459    9.088818
H        4.702509    6.260505    9.488393
H        3.443324    7.760011    6.553939
H        3.805556    6.567663    5.321464
H        3.098764    6.066163    6.873242
N        5.474593    4.017426    2.918736
K        7.420908    5.193181    4.377697
Si        4.597101    5.247569    2.176561
Si        5.716068    2.464256    2.311549
C        4.587282    5.228700    0.288655
C        2.765875    5.256585    2.669419
C        5.278774    6.948223    2.654588
C        4.111148    1.504145    2.015348
C        6.668181    2.377560    0.681836
C        6.714073    1.417834    3.525865
H        4.032215    6.086276   -0.103558
H        4.114861    4.323481   -0.103745
H        5.602640    5.275665   -0.114581
H        2.217481    6.033480    2.127702
H        2.592778    5.445576    3.733711
H        2.302683    4.296233    2.420991
H        6.301530    7.090458    2.287328
H        5.271105    7.117027    3.735825
H        4.674183    7.746779    2.214713
H        3.485860    2.006019    1.270480
H        3.516635    1.409297    2.930481
H        4.309151    0.491677    1.650150
H        6.093461    2.799839   -0.145974
H        6.907299    1.341317    0.423557
H        7.610628    2.929662    0.746499
H        6.868776    0.410818    3.126584
H        6.216851    1.302806    4.493514
H        7.704335    1.845106    3.712576
C        3.518382    1.104716    7.637435
C        4.416239    0.535612    8.680244
H        3.948647    0.669198    9.654171
H        4.559275   -0.524149    8.477081
H        5.373092    1.053717    8.652631
F        3.289938    2.425194    7.811458
F        4.036399    0.996437    6.390664
F        2.320031    0.514871    7.599163
64
05e_encountcmplx_dimer_intact_m06l
K        4.259128    3.629869    5.361056
Si        7.141184    4.081325    7.820714
Si        5.537225    6.522801    7.154349
N        6.144383    4.993094    6.825491
C        8.842775    4.847405    8.133096
C        7.494049    2.407883    7.019547
C        6.452243    3.698577    9.537129
C        6.616899    7.909680    6.445863
C        5.320318    6.970276    8.973642
C        3.824088    6.742190    6.385607
H        9.478165    4.200015    8.743577
H        9.394673    5.045900    7.209596
H        8.760465    5.800609    8.661279
H        8.067246    1.757032    7.684781
H        6.581524    1.864641    6.760728
H        8.079056    2.493368    6.099926
H        6.513114    4.562418   10.201462
H        5.401652    3.405700    9.495137
H        7.000548    2.886753   10.022605
H        7.633794    7.852002    6.843999
H        6.695797    7.903367    5.355342
H        6.230802    8.897693    6.709656
H        6.268741    6.975903    9.515466
H        4.885668    7.967218    9.083588
H        4.657407    6.272359    9.489345
H        3.443466    7.756285    6.528141
H        3.818103    6.567779    5.306494
H        3.085774    6.072289    6.837943
N        5.527711    4.040987    2.896207
K        7.497805    5.169394    4.400559
Si        4.633830    5.258123    2.163005
Si        5.737729    2.480412    2.312077
C        4.590752    5.244883    0.277689
C        2.808571    5.257070    2.678183
C        5.300236    6.961825    2.639538
C        4.126022    1.501347    2.144338
C        6.585031    2.335429    0.632306
C        6.803291    1.468761    3.495847
H        4.043635    6.107518   -0.111243
H        4.097655    4.352673   -0.114906
H        5.592837    5.276591   -0.155095
H        2.237537    6.006192    2.123492
H        2.637904    5.481472    3.734597
H        2.341345    4.290354    2.471861
H        6.318893    7.124506    2.274547
H        5.300694    7.130552    3.719668
H        4.691848    7.762316    2.212109
H        3.457693    1.952223    1.406474
H        3.564673    1.441028    3.081905
H        4.304645    0.471716    1.823083
H        5.960086    2.706138   -0.181666
H        6.827819    1.295311    0.399584
H        7.520518    2.898869    0.599768
H        6.953309    0.454279    3.118242
H        6.357977    1.362930    4.488172
H        7.799790    1.896255    3.636384
C        3.437679    1.090780    7.633004
C        4.351368    0.463128    8.619851
H        3.961293    0.621002    9.621868
H        4.415920   -0.603117    8.420292
H        5.340267    0.906829    8.542017
F        3.302486    2.427032    7.822626
F        3.883172    0.957980    6.354964
F        2.203327    0.577681    7.656589
64
05f_encountcmplx_dimer_intact_bp86
K        4.248613    3.644312    5.427928
Si        7.145622    4.068081    7.825743
Si        5.582908    6.560211    7.134779
N        6.151157    4.994415    6.811741
C        8.860328    4.836614    8.141623
C        7.499136    2.378741    7.028228
C        6.429333    3.698781    9.547743
C        6.681377    7.914826    6.360451
C        5.424784    7.040184    8.965575
C        3.844548    6.809417    6.400206
H        9.490191    4.193254    8.780111
H        9.415843    5.006466    7.202921
H        8.767709    5.812441    8.646570
H        8.092103    1.741630    7.705833
H        6.580166    1.822249    6.783647
H        8.078775    2.466908    6.094210
H        6.466612    4.590389   10.193147
H        5.375037    3.387954    9.483094
H        6.989993    2.898167   10.059549
H        7.721197    7.822507    6.716974
H        6.698212    7.889332    5.257222
H        6.328883    8.923561    6.635556
H        6.399239    7.022127    9.479738
H        5.015468    8.059556    9.069936
H        4.750534    6.353942    9.502453
H        3.499670    7.847799    6.537952
H        3.810917    6.615164    5.315812
H        3.099319    6.160948    6.893450
N        5.435767    4.018198    2.951391
K        7.432794    5.132024    4.374181
Si        4.535452    5.237934    2.186988
Si        5.722661    2.473503    2.307660
C        4.497662    5.192052    0.287870
C        2.704283    5.246945    2.722175
C        5.217732    6.960186    2.625390
C        4.141638    1.517223    1.849109
C        6.827379    2.455515    0.760455
C        6.631020    1.380154    3.569642
H        3.901706    6.029177   -0.114058
H        4.053223    4.258318   -0.092638
H        5.512632    5.274523   -0.133186
H        2.126338    6.003662    2.164669
H        2.561541    5.482156    3.790970
H        2.236694    4.267345    2.526511
H        6.240197    7.104790    2.234004
H        5.231195    7.150268    3.710696
H        4.595830    7.755222    2.180989
H        3.566963    2.046881    1.071547
H        3.476800    1.394741    2.721276
H        4.366515    0.507830    1.463894
H        6.337704    2.949589   -0.093269
H        7.079132    1.426844    0.450481
H        7.775165    2.987615    0.950009
H        6.826534    0.382629    3.141053
H        6.058607    1.217175    4.497198
H        7.609053    1.800463    3.857610
C        3.426795    1.024981    7.694766
C        4.396178    0.428939    8.663410
H        4.020222    0.574761    9.683825
H        4.496444   -0.643725    8.454415
H        5.370684    0.919581    8.553588
F        3.246988    2.375977    7.887803
F        3.845357    0.899541    6.386186
F        2.191074    0.461907    7.754696
64
06a_encountcmplx_dimer_parsep_pbe0
C       -7.504919    0.876984    1.482050
C       -7.041101   -0.355174    0.798533
H       -6.660229   -1.056303    1.540839
H       -7.887239   -0.800688    0.275339
H       -6.261185   -0.089666    0.074805
F       -6.530948    1.442950    2.243974
F       -7.883829    1.834999    0.608151
F       -8.543893    0.681262    2.303161
K       -5.943558    3.221482   -1.190414
N       -4.852987    0.824896   -1.632658
Si       -3.429317    0.402211   -0.866100
Si       -5.562724    0.226665   -3.025474
C       -1.848876    0.854181   -1.800659
C       -3.313849    1.320792    0.791992
C       -3.253815   -1.433776   -0.441274
C       -6.942579    1.387027   -3.624425
C       -4.398832    0.030830   -4.503848
C       -6.405199   -1.456188   -2.820264
H       -1.825495    1.921183   -2.045856
H       -1.780801    0.300528   -2.742769
H       -0.950519    0.625282   -1.216014
H       -2.354227    1.161017    1.293212
H       -4.111793    0.974499    1.456790
H       -3.421766    2.394393    0.604487
H       -4.117410   -1.796599    0.126114
H       -2.355332   -1.629829    0.155062
H       -3.181393   -2.039120   -1.351346
H       -6.561893    2.367277   -3.937344
H       -7.718026    1.537284   -2.862881
H       -7.447775    0.962022   -4.498447
H       -3.867909    0.965566   -4.712830
H       -4.939977   -0.258056   -5.412043
H       -3.645002   -0.740226   -4.311735
H       -6.818526   -1.820044   -3.767770
H       -7.227656   -1.406258   -2.099489
H       -5.695673   -2.207311   -2.457283
K       -4.640889    3.465784    2.827078
N       -5.226554    5.066136    0.773534
Si       -3.750436    5.651264    0.221823
Si       -6.694804    5.775812    1.175913
C       -3.617617    7.511228   -0.054345
C       -2.332927    5.228431    1.413342
C       -3.236900    4.880307   -1.431617
C       -7.384820    5.067841    2.797254
C       -6.698267    7.643799    1.430917
C       -8.058254    5.443881   -0.100482
H       -3.771097    8.076978    0.868837
H       -4.351909    7.861084   -0.786397
H       -2.623012    7.764323   -0.437927
H       -1.395076    5.666328    1.054998
H       -2.144941    4.151856    1.502799
H       -2.506216    5.641070    2.415105
H       -3.179522    3.786630   -1.403584
H       -2.239758    5.231331   -1.718199
H       -3.913177    5.171776   -2.244625
H       -6.762575    5.324198    3.664291
H       -7.522819    3.980745    2.768612
H       -8.373829    5.492879    2.999039
H       -5.971322    7.945310    2.191456
H       -7.686376    7.977581    1.766532
H       -6.461250    8.185061    0.510899
H       -8.962574    6.006801    0.154892
H       -8.361299    4.391493   -0.145006
H       -7.759380    5.765461   -1.105122
64
06b_encountcmplx_dimer_parsep_wb97xd
C       -6.756139    0.917344    1.454445
C       -6.702698   -0.496637    0.999297
H       -6.221509   -1.102026    1.765486
H       -7.718514   -0.851246    0.832161
H       -6.128182   -0.529008    0.072246
F       -5.513449    1.440151    1.655881
F       -7.351659    1.732595    0.565302
F       -7.406259    1.090062    2.619911
K       -5.223472    3.185704   -1.024420
N       -4.741618    0.635409   -1.737956
Si       -3.242685    0.164136   -1.189646
Si       -5.766644    0.219794   -2.981881
C       -2.012567   -0.374656   -2.523802
C       -2.385959    1.584086   -0.262200
C       -3.265159   -1.259562    0.061946
C       -6.989598    1.627520   -3.348082
C       -4.929875   -0.148214   -4.639995
C       -6.867332   -1.284329   -2.638836
H       -1.900908    0.392642   -3.295850
H       -2.342325   -1.293161   -3.018800
H       -1.021606   -0.567216   -2.099289
H       -1.419265    1.269046    0.143259
H       -2.985049    1.928788    0.587699
H       -2.190274    2.442806   -0.913596
H       -3.763014   -0.967226    0.991064
H       -2.250072   -1.579312    0.320336
H       -3.795251   -2.130493   -0.336666
H       -6.486062    2.529459   -3.715201
H       -7.581452    1.897007   -2.465846
H       -7.703042    1.332789   -4.124171
H       -4.289200    0.682134   -4.952655
H       -5.667425   -0.316061   -5.431943
H       -4.302236   -1.042319   -4.579619
H       -7.459030   -1.557671   -3.518822
H       -7.567427   -1.090792   -1.820727
H       -6.266661   -2.156140   -2.359692
K       -5.207374    3.714010    3.267038
N       -5.310523    5.178931    1.028523
Si       -3.799547    5.881350    0.832056
Si       -6.879677    5.751358    0.867939
C       -3.666163    7.713590    1.262336
C       -2.516144    5.017796    1.930508
C       -3.103115    5.730204   -0.926490
C       -7.994539    5.083147    2.249945
C       -7.095946    7.625045    0.907486
C       -7.735437    5.201067   -0.734252
H       -4.039637    7.914397    2.270803
H       -4.234401    8.338626    0.568838
H       -2.622165    8.040853    1.223641
H       -1.509047    5.370458    1.687928
H       -2.506769    3.931667    1.783401
H       -2.661938    5.229050    2.996841
H       -2.790950    4.711157   -1.179941
H       -2.209846    6.352699   -1.037979
H       -3.825778    6.068198   -1.676851
H       -7.700470    5.457573    3.237604
H       -8.016379    3.987866    2.279819
H       -9.029169    5.404106    2.095461
H       -6.670002    8.064065    1.813717
H       -8.157803    7.889305    0.876204
H       -6.612839    8.102145    0.050101
H       -8.715575    5.680392   -0.819865
H       -7.922987    4.122870   -0.776513
H       -7.166014    5.492153   -1.624033
64
06c_encountcmplx_dimer_parsep_b3lyp
C       -6.995990    0.973145    1.553976
C       -6.805667   -0.340172    0.887779
H       -6.399876   -1.050395    1.606133
H       -7.771047   -0.691940    0.527203
H       -6.115186   -0.203744    0.049862
F       -5.808309    1.494323    2.015008
F       -7.491580    1.920319    0.715622
F       -7.817426    0.942806    2.621905
K       -5.357828    3.126503   -0.891526
N       -4.747700    0.654297   -1.678670
Si       -3.251622    0.149955   -1.134820
Si       -5.750565    0.170303   -2.924194
C       -1.927084   -0.039546   -2.479119
C       -2.548242    1.400428    0.112603
C       -3.271571   -1.506900   -0.207172
C       -7.301319    1.269535   -2.981529
C       -4.986623    0.291890   -4.656334
C       -6.385999   -1.612859   -2.783921
H       -1.847402    0.869690   -3.082668
H       -2.171090   -0.862310   -3.157834
H       -0.939417   -0.246361   -2.053409
H       -1.599997    1.055144    0.536266
H       -3.235425    1.550931    0.951514
H       -2.351164    2.373916   -0.346396
H       -3.880557   -1.448247    0.699747
H       -2.265187   -1.818922    0.091657
H       -3.692696   -2.300038   -0.832381
H       -7.062267    2.307160   -3.242355
H       -7.833025    1.275183   -2.024863
H       -8.007999    0.918196   -3.739856
H       -4.605086    1.300119   -4.845763
H       -5.714123    0.058109   -5.441036
H       -4.147300   -0.400613   -4.767598
H       -7.084104   -1.863773   -3.589519
H       -6.899954   -1.784451   -1.833864
H       -5.554349   -2.322368   -2.837461
K       -5.202189    3.873711    3.275616
N       -5.289494    5.229046    0.998782
Si       -3.746784    5.843563    0.738407
Si       -6.843377    5.851469    0.846635
C       -3.525161    7.699438    1.016744
C       -2.502239    5.008532    1.908412
C       -3.083117    5.519046   -1.012902
C       -7.942435    5.271324    2.286009
C       -6.994679    7.734248    0.814502
C       -7.748224    5.259033   -0.718027
H       -3.878312    7.998850    2.007439
H       -4.071820    8.290370    0.278214
H       -2.468296    7.975526    0.944014
H       -1.478303    5.296776    1.652597
H       -2.537195    3.915667    1.848539
H       -2.648983    5.309706    2.952883
H       -2.875832    4.463212   -1.214364
H       -2.135576    6.044145   -1.168522
H       -3.780254    5.883362   -1.774647
H       -7.604837    5.669933    3.250063
H       -7.999542    4.179511    2.356277
H       -8.970642    5.621006    2.153657
H       -6.542399    8.191992    1.697875
H       -8.046583    8.035702    0.785205
H       -6.505790    8.160016   -0.065629
H       -8.711109    5.769792   -0.815246
H       -7.976145    4.188469   -0.709556
H       -7.179759    5.486724   -1.626361
64
06d_encountcmplx_dimer_parsep_m062x
C       -6.331103    1.040748    1.339373
C       -6.371642   -0.412351    1.039492
H       -5.845783   -0.950015    1.826486
H       -7.412568   -0.729519    1.001625
H       -5.884790   -0.558251    0.074620
F       -5.072359    1.538059    1.410310
F       -6.973740    1.792888    0.432818
F       -6.889193    1.353664    2.536221
K       -5.019860    3.232687   -1.086224
N       -4.739313    0.633247   -1.745134
Si       -3.192674    0.177653   -1.332399
Si       -5.873028    0.337410   -2.928207
C       -2.157367   -0.577432   -2.724323
C       -2.178217    1.665069   -0.725512
C       -3.081900   -1.069239    0.090821
C       -6.687854    1.947981   -3.525607
C       -5.229841   -0.506644   -4.493993
C       -7.336906   -0.720821   -2.357472
H       -2.092048    0.097427   -3.582459
H       -2.588684   -1.518759   -3.076242
H       -1.137189   -0.786964   -2.387689
H       -1.175810    1.359177   -0.410813
H       -2.637630    2.158756    0.139083
H       -2.048226    2.407788   -1.519880
H       -3.454455   -0.645204    1.027298
H       -2.044553   -1.375364    0.258963
H       -3.663115   -1.972110   -0.120480
H       -5.953654    2.658917   -3.920799
H       -7.257119    2.442836   -2.730476
H       -7.400631    1.748801   -4.331538
H       -4.417336    0.064574   -4.951717
H       -6.023928   -0.612835   -5.239632
H       -4.847460   -1.507623   -4.274847
H       -8.037519   -0.898437   -3.179458
H       -7.892943   -0.228958   -1.553814
H       -7.008183   -1.696505   -1.986509
K       -5.427436    3.649738    3.247325
N       -5.368937    5.066033    1.006492
Si       -3.871039    5.821376    1.029642
Si       -6.951769    5.567759    0.763916
C       -3.870944    7.672840    1.383862
C       -2.758685    5.056905    2.365397
C       -2.894368    5.613165   -0.580445
C       -8.098955    4.900338    2.120816
C       -7.238080    7.430508    0.727356
C       -7.705486    4.919966   -0.849348
H       -4.386282    7.900420    2.321004
H       -4.360618    8.240359    0.588819
H       -2.844704    8.042583    1.471080
H       -1.739110    5.442944    2.276475
H       -2.682794    3.967138    2.271688
H       -3.086810    5.304156    3.381931
H       -2.541886    4.588552   -0.736146
H       -1.998953    6.241596   -0.566624
H       -3.484037    5.917596   -1.451918
H       -7.851221    5.303429    3.109674
H       -8.097497    3.805727    2.172404
H       -9.133869    5.193114    1.921617
H       -6.887646    7.914992    1.642180
H       -8.304485    7.650846    0.620312
H       -6.719266    7.895785   -0.115147
H       -8.713338    5.324053   -0.982863
H       -7.809168    3.830785   -0.859089
H       -7.127852    5.226127   -1.728692
64
06e_encountcmplx_dimer_parsep_m06l
C       -6.392376    1.032827    1.413837
C       -6.340112   -0.418241    1.137568
H       -5.783035   -0.919043    1.924631
H       -7.352405   -0.812117    1.100933
H       -5.845781   -0.556928    0.175699
F       -5.158129    1.606590    1.472938
F       -7.075731    1.729949    0.488751
F       -6.969636    1.337286    2.606275
K       -5.082044    3.209273   -1.045828
N       -4.714213    0.625572   -1.772236
Si       -3.161284    0.187168   -1.376581
Si       -5.865824    0.262349   -2.914175
C       -2.106695   -0.518788   -2.777285
C       -2.179985    1.682402   -0.740901
C       -3.016919   -1.079637    0.023554
C       -6.887886    1.797242   -3.366563
C       -5.227028   -0.404238   -4.563515
C       -7.170295   -0.988827   -2.351018
H       -2.057064    0.156756   -3.634030
H       -2.496024   -1.471404   -3.142881
H       -1.078716   -0.699884   -2.451534
H       -1.167525    1.404361   -0.437304
H       -2.638978    2.148681    0.137218
H       -2.068938    2.453093   -1.509133
H       -3.369865   -0.679470    0.976533
H       -1.978742   -1.387427    0.175680
H       -3.592565   -1.986533   -0.178913
H       -6.281340    2.608744   -3.780478
H       -7.442460    2.196550   -2.511938
H       -7.639748    1.563395   -4.124471
H       -4.509742    0.274617   -5.029984
H       -6.041468   -0.551236   -5.278098
H       -4.726876   -1.368243   -4.448953
H       -7.860713   -1.243776   -3.159674
H       -7.776838   -0.601682   -1.528986
H       -6.720843   -1.924139   -2.007231
K       -5.622764    3.724532    3.334312
N       -5.425984    5.107403    1.058298
Si       -3.893770    5.779677    1.071187
Si       -6.956657    5.696585    0.724658
C       -3.766588    7.599567    1.541019
C       -2.792286    4.870559    2.319055
C       -2.979120    5.630109   -0.581305
C       -8.218620    5.057930    1.986772
C       -7.158570    7.568907    0.709366
C       -7.641842    5.119762   -0.944959
H       -4.252728    7.811120    2.495766
H       -4.218789    8.256733    0.796477
H       -2.720781    7.901705    1.640064
H       -1.745425    5.159843    2.200975
H       -2.818034    3.782917    2.197589
H       -3.042973    5.100494    3.359669
H       -2.641894    4.614504   -0.804911
H       -2.074540    6.242915   -0.583822
H       -3.589803    5.975384   -1.420931
H       -8.036907    5.435713    2.997780
H       -8.257860    3.965274    2.032385
H       -9.229628    5.380251    1.727427
H       -6.851454    8.029098    1.650253
H       -8.201698    7.847749    0.539873
H       -6.571858    8.035714   -0.084612
H       -8.603668    5.595230   -1.151130
H       -7.831782    4.043956   -0.984891
H       -6.990002    5.380609   -1.784668
64
06f_encountcmplx_dimer_parsep_bp86
C       -7.269256    0.792488    1.707981
C       -7.203577   -0.140690    0.549059
H       -7.148274   -1.172738    0.917667
H       -8.114664   -0.015823   -0.050883
H       -6.320433    0.097945   -0.078591
F       -6.244399    0.616082    2.611053
F       -7.164545    2.119528    1.312550
F       -8.420822    0.711029    2.426869
K       -5.999950    3.206194   -1.180891
N       -4.859080    0.847403   -1.645037
Si       -3.412243    0.430749   -0.888316
Si       -5.548528    0.216733   -3.050705
C       -1.837361    0.908324   -1.841002
C       -3.309704    1.346542    0.781733
C       -3.221215   -1.415560   -0.468373
C       -7.000930    1.317150   -3.624994
C       -4.375616    0.100735   -4.543824
C       -6.295332   -1.523040   -2.847659
H       -1.835651    1.980360   -2.097880
H       -1.763988    0.344758   -2.785507
H       -0.923358    0.701042   -1.258028
H       -2.336863    1.218860    1.282227
H       -4.093484    0.956557    1.450087
H       -3.461274    2.423625    0.605939
H       -4.090326   -1.785944    0.100238
H       -2.317257   -1.612291    0.133729
H       -3.144049   -2.022612   -1.385699
H       -6.671081    2.323664   -3.938520
H       -7.776875    1.428197   -2.846787
H       -7.503226    0.873184   -4.500777
H       -3.886623    1.069603   -4.738285
H       -4.905094   -0.200612   -5.464142
H       -3.579318   -0.640566   -4.364236
H       -6.740276   -1.893092   -3.787410
H       -7.085099   -1.537916   -2.078824
H       -5.523239   -2.246565   -2.538183
K       -4.815032    3.336614    2.785985
N       -5.281496    5.038295    0.769120
Si       -3.770987    5.596744    0.245062
Si       -6.738496    5.792775    1.181800
C       -3.595808    7.461868   -0.049157
C       -2.385348    5.157639    1.483545
C       -3.241346    4.792145   -1.400180
C       -7.346708    5.263887    2.915309
C       -6.746601    7.688227    1.225286
C       -8.169688    5.309425    0.015171
H       -3.757650    8.043291    0.871740
H       -4.314070    7.822011   -0.802673
H       -2.582779    7.696488   -0.417936
H       -1.421514    5.580020    1.153018
H       -2.217746    4.071794    1.587697
H       -2.588516    5.579783    2.483513
H       -3.235077    3.689823   -1.370257
H       -2.215101    5.096615   -1.665090
H       -3.886808    5.111154   -2.237649
H       -6.636737    5.548801    3.712277
H       -7.558186    4.183422    2.994491
H       -8.295936    5.771603    3.155177
H       -6.003326    8.080569    1.937315
H       -7.736601    8.061062    1.538264
H       -6.524615    8.122839    0.238401
H       -9.092388    5.846672    0.291819
H       -8.419027    4.235311    0.060673
H       -7.953252    5.577302   -1.033697
64
07a_encountcmplx_dimer_sep_pbe0
C       -5.491155    2.295830   -0.580814
C       -6.087514    1.004849   -0.170668
H       -5.974906    0.888283    0.913456
H       -7.145128    1.005641   -0.436144
H       -5.572084    0.202864   -0.707915
F       -4.167276    2.369327   -0.317973
F       -5.607196    2.542785   -1.903438
F       -6.049738    3.362820    0.042047
K       -3.008153    1.360008   -2.799767
N       -4.080981   -0.950555   -2.381159
Si       -3.197905   -1.816615   -1.254882
Si       -5.217551   -1.328578   -3.545732
C       -2.361581   -3.381286   -1.911277
C       -1.778316   -0.739640   -0.595754
C       -4.184040   -2.366696    0.258498
C       -5.347757    0.086501   -4.806565
C       -4.851470   -2.878385   -4.566473
C       -6.976058   -1.562554   -2.887051
H       -1.747430   -3.164730   -2.791854
H       -3.100906   -4.134380   -2.202137
H       -1.711307   -3.833615   -1.153721
H       -1.241158   -1.245632    0.213446
H       -2.131967    0.210534   -0.179274
H       -1.036486   -0.525707   -1.376156
H       -4.625194   -1.513974    0.779505
H       -3.561562   -2.909834    0.978196
H       -5.004002   -3.030319   -0.037329
H       -4.406086    0.242240   -5.347905
H       -5.640043    1.032820   -4.335000
H       -6.109271   -0.129525   -5.563876
H       -3.847209   -2.839534   -5.001192
H       -5.567505   -2.996465   -5.387763
H       -4.908196   -3.780800   -3.949148
H       -7.671166   -1.854679   -3.682353
H       -7.359482   -0.642185   -2.435295
H       -7.004539   -2.342025   -2.118022
K       -7.162565    3.409235    2.623895
N       -6.163140    1.124714    3.311562
Si       -7.383914    0.003766    3.524425
Si       -4.589098    1.330266    3.832519
C       -7.635217   -0.586616    5.303033
C       -9.046355    0.770154    3.009035
C       -7.228960   -1.566600    2.484744
C       -4.094064    3.159968    3.672528
C       -4.264745    0.878581    5.639079
C       -3.297058    0.390340    2.826374
H       -7.771248    0.258632    5.985888
H       -6.770810   -1.158514    5.655356
H       -8.515988   -1.232743    5.391381
H       -9.856751    0.037424    3.086753
H       -9.038119    1.110240    1.965587
H       -9.333445    1.613621    3.650084
H       -7.208965   -1.345373    1.412988
H       -8.069027   -2.246955    2.665827
H       -6.308049   -2.108191    2.723805
H       -4.699936    3.812088    4.314646
H       -4.165086    3.520717    2.638362
H       -3.052989    3.310677    3.977908
H       -4.950116    1.404761    6.311721
H       -3.241409    1.132060    5.938522
H       -4.399143   -0.195135    5.805457
H       -2.278145    0.610845    3.164358
H       -3.359379    0.654659    1.767213
H       -3.445311   -0.691249    2.903534
64
07b_encountcmplx_dimer_sep_wb97xd
C       -5.496154    2.295804   -0.580447
C       -6.075617    1.005161   -0.128112
H       -5.955209    0.917768    0.955413
H       -7.134131    0.982640   -0.384676
H       -5.554838    0.198087   -0.646957
F       -4.172980    2.394596   -0.325185
F       -5.625931    2.503208   -1.907536
F       -6.067660    3.371563    0.017335
K       -2.897893    1.455126   -2.854817
N       -3.997015   -0.868237   -2.402742
Si       -3.161610   -1.742588   -1.249681
Si       -5.180540   -1.268007   -3.509312
C       -2.271682   -3.282157   -1.898749
C       -1.788755   -0.667985   -0.496733
C       -4.216690   -2.351680    0.194823
C       -5.222969    0.004332   -4.918327
C       -4.968062   -2.952431   -4.344731
C       -6.942160   -1.273734   -2.813178
H       -1.619296   -3.036191   -2.742679
H       -2.984635   -4.036844   -2.243689
H       -1.652754   -3.743902   -1.122040
H       -1.304408   -1.174746    0.343492
H       -2.167985    0.282666   -0.107978
H       -1.001603   -0.453796   -1.230098
H       -4.714637   -1.525237    0.704643
H       -3.620467   -2.888019    0.940135
H       -4.995372   -3.035422   -0.159377
H       -4.269952    0.045334   -5.457808
H       -5.456778    1.011323   -4.553266
H       -5.994303   -0.244608   -5.654051
H       -3.973018   -3.054535   -4.788312
H       -5.706633   -3.104792   -5.138701
H       -5.090800   -3.765430   -3.622323
H       -7.661340   -1.659967   -3.543136
H       -7.263621   -0.264998   -2.538256
H       -7.010234   -1.897484   -1.916119
K       -7.269490    3.455366    2.616886
N       -6.257679    1.181415    3.390317
Si       -7.409517   -0.017106    3.542295
Si       -4.645052    1.311516    3.800415
C       -7.639392   -0.675328    5.300718
C       -9.105968    0.655147    3.014989
C       -7.130276   -1.546137    2.465194
C       -4.062151    3.101996    3.545709
C       -4.238592    0.892577    5.599119
C       -3.480947    0.255250    2.752188
H       -7.821025    0.140662    6.007202
H       -6.744383   -1.207008    5.638173
H       -8.481582   -1.371840    5.368742
H       -9.877147   -0.118501    3.080619
H       -9.099723    1.001323    1.974521
H       -9.438443    1.482316    3.653223
H       -7.109947   -1.296241    1.400402
H       -7.922462   -2.287679    2.614073
H       -6.178261   -2.029084    2.704884
H       -4.599841    3.803778    4.194373
H       -4.183698    3.427475    2.505840
H       -2.999238    3.210145    3.782772
H       -4.861013    1.468576    6.290977
H       -3.190294    1.100998    5.837596
H       -4.417325   -0.167743    5.802345
H       -2.428526    0.447432    2.985845
H       -3.626214    0.455256    1.687965
H       -3.665431   -0.811219    2.910889
64
07c_encountcmplx_dimer_sep_b3lyp
C       -5.491212    2.287332   -0.574157
C       -6.082077    0.992767   -0.155462
H       -5.961298    0.881888    0.925808
H       -7.140425    0.989911   -0.412129
H       -5.569563    0.192145   -0.692756
F       -4.157257    2.370446   -0.313186
F       -5.609536    2.532555   -1.906865
F       -6.055162    3.364883    0.048296
K       -3.028658    1.362080   -2.770414
N       -4.105708   -0.962826   -2.369470
Si       -3.220307   -1.836679   -1.250376
Si       -5.266614   -1.330582   -3.513573
C       -2.405197   -3.413021   -1.918937
C       -1.779089   -0.771786   -0.605678
C       -4.204865   -2.380504    0.271027
C       -5.404360    0.084446   -4.780043
C       -4.930471   -2.892591   -4.534346
C       -7.019614   -1.546175   -2.821185
H       -1.798617   -3.201206   -2.804706
H       -3.154775   -4.156327   -2.204490
H       -1.752273   -3.874801   -1.170578
H       -1.237120   -1.278439    0.198285
H       -2.116737    0.183147   -0.190717
H       -1.046768   -0.568453   -1.396592
H       -4.640480   -1.527624    0.791900
H       -3.584880   -2.926181    0.989520
H       -5.028056   -3.039555   -0.022045
H       -4.467452    0.232064   -5.329948
H       -5.681063    1.033242   -4.306726
H       -6.175476   -0.125326   -5.527910
H       -3.934074   -2.864147   -4.985166
H       -5.659777   -3.011154   -5.342672
H       -4.982555   -3.790066   -3.911328
H       -7.729047   -1.845670   -3.599800
H       -7.391078   -0.618827   -2.376781
H       -7.039685   -2.313565   -2.041319
K       -7.129009    3.436750    2.608663
N       -6.130177    1.139735    3.305866
Si       -7.355100    0.025325    3.529026
Si       -4.543241    1.336358    3.790408
C       -7.594575   -0.555641    5.316980
C       -9.021145    0.799517    3.019247
C       -7.213639   -1.553499    2.492731
C       -4.044918    3.170582    3.634506
C       -4.181741    0.865746    5.589838
C       -3.276602    0.400399    2.741995
H       -7.721214    0.294046    5.994658
H       -6.728931   -1.126160    5.665300
H       -8.475346   -1.198277    5.419254
H       -9.836933    0.075459    3.106170
H       -9.015849    1.134413    1.975141
H       -9.296025    1.649388    3.655693
H       -7.200357   -1.337623    1.421230
H       -8.054353   -2.229466    2.682111
H       -6.294444   -2.097713    2.726451
H       -4.642229    3.817755    4.287986
H       -4.133471    3.537465    2.604990
H       -3.000374    3.320969    3.923990
H       -4.848141    1.391519    6.280068
H       -3.151242    1.107095    5.871093
H       -4.323110   -0.206922    5.750434
H       -2.249444    0.618393    3.052758
H       -3.366898    0.671613    1.688459
H       -3.421516   -0.680464    2.814566
64
07d_encountcmplx_dimer_sep_m062x
C       -5.591034    2.053872   -0.605270
C       -6.253764    0.794652   -0.183991
H       -6.113548    0.677826    0.894878
H       -7.314779    0.859743   -0.424807
H       -5.790774   -0.027300   -0.732310
F       -4.273960    2.083422   -0.309346
F       -5.665702    2.289041   -1.930084
F       -6.120425    3.150264   -0.007145
K       -2.979327    1.445512   -2.738986
N       -4.094830   -0.860275   -2.342983
Si       -3.245848   -1.711538   -1.182686
Si       -5.159101   -1.207468   -3.580307
C       -2.442540   -3.314132   -1.785921
C       -1.800940   -0.656799   -0.541938
C       -4.261848   -2.211687    0.331385
C       -5.007446    0.087317   -4.962723
C       -4.909967   -2.885900   -4.413342
C       -6.986878   -1.155973   -3.089512
H       -1.806750   -3.135375   -2.658068
H       -3.195770   -4.053847   -2.071382
H       -1.819746   -3.762246   -1.005240
H       -1.296775   -1.141695    0.299349
H       -2.120570    0.326319   -0.180892
H       -1.044011   -0.511578   -1.322061
H       -4.664572   -1.347786    0.864485
H       -3.665010   -2.789725    1.044043
H       -5.108868   -2.835697    0.026545
H       -3.997140    0.118552   -5.385603
H       -5.272207    1.092419   -4.613747
H       -5.688562   -0.137632   -5.788917
H       -3.875674   -3.018837   -4.743162
H       -5.558684   -2.999097   -5.287388
H       -5.143702   -3.702001   -3.723265
H       -7.627962   -1.480122   -3.915264
H       -7.296195   -0.144360   -2.811406
H       -7.187450   -1.811360   -2.236060
K       -7.193265    3.293877    2.552619
N       -6.156233    1.039178    3.312196
Si       -7.359575   -0.089408    3.570123
Si       -4.578308    1.303682    3.786632
C       -7.535752   -0.674319    5.358217
C       -9.042019    0.662801    3.104731
C       -7.219214   -1.663112    2.533233
C       -4.131722    3.135144    3.527830
C       -4.209242    0.944453    5.604412
C       -3.285304    0.348412    2.796395
H       -7.650910    0.171626    6.042017
H       -6.652508   -1.236527    5.674682
H       -8.404579   -1.327723    5.484049
H       -9.848989   -0.066238    3.222020
H       -9.068225    0.986958    2.057330
H       -9.300328    1.517060    3.741509
H       -7.245557   -1.449278    1.460486
H       -8.037664   -2.356270    2.752224
H       -6.279222   -2.183669    2.740202
H       -4.742077    3.803012    4.147123
H       -4.233080    3.438477    2.478646
H       -3.090514    3.327159    3.802781
H       -4.891233    1.488056    6.264591
H       -3.186719    1.231151    5.869145
H       -4.318356   -0.121838    5.822079
H       -2.265159    0.633833    3.072100
H       -3.407989    0.534659    1.726282
H       -3.385253   -0.729504    2.954563
64
07e_encountcmplx_dimer_sep_m06l
C       -5.488149    2.185266   -0.588589
C       -6.102462    0.929093   -0.108876
H       -5.954995    0.841622    0.972052
H       -7.168023    0.943070   -0.329444
H       -5.633367    0.094103   -0.632344
F       -4.155378    2.245824   -0.354008
F       -5.625557    2.381452   -1.918271
F       -6.013186    3.290996    0.003499
K       -2.959203    1.475748   -2.828191
N       -4.042271   -0.851381   -2.408482
Si       -3.170950   -1.718006   -1.279713
Si       -5.211799   -1.248876   -3.528017
C       -2.290863   -3.258991   -1.931227
C       -1.778477   -0.635416   -0.579116
C       -4.172818   -2.322737    0.201685
C       -5.187776   -0.017862   -4.970655
C       -5.041642   -2.960325   -4.309064
C       -6.989197   -1.180711   -2.881043
H       -1.679155   -3.039605   -2.809651
H       -2.995218   -4.041932   -2.219555
H       -1.627906   -3.690782   -1.176357
H       -1.262927   -1.128277    0.248848
H       -2.131616    0.320624   -0.183549
H       -1.011094   -0.423877   -1.331182
H       -4.641907   -1.502510    0.746127
H       -3.561847   -2.875417    0.920788
H       -4.976015   -2.993472   -0.117314
H       -4.219272    0.006872   -5.478686
H       -5.424877    1.003266   -4.655751
H       -5.928956   -0.274007   -5.731826
H       -4.051226   -3.118744   -4.741428
H       -5.772872   -3.120388   -5.105862
H       -5.199000   -3.751356   -3.571534
H       -7.700041   -1.571586   -3.614191
H       -7.302354   -0.159649   -2.652281
H       -7.114692   -1.768261   -1.967522
K       -7.215142    3.385606    2.559055
N       -6.215924    1.138638    3.400755
Si       -7.392439   -0.030824    3.558980
Si       -4.617044    1.305477    3.838206
C       -7.678998   -0.636275    5.324441
C       -9.056010    0.671165    2.974885
C       -7.138622   -1.594677    2.530077
C       -4.081539    3.109684    3.588515
C       -4.222860    0.900386    5.639151
C       -3.410896    0.281783    2.808766
H       -7.840188    0.194215    6.015802
H       -6.819850   -1.197965    5.697885
H       -8.547675   -1.295602    5.400244
H       -9.853320   -0.073402    3.033130
H       -9.024076    0.995019    1.929234
H       -9.392123    1.519804    3.579139
H       -7.131133   -1.393237    1.455900
H       -7.931390   -2.326105    2.709924
H       -6.191970   -2.085596    2.768927
H       -4.647756    3.802834    4.218672
H       -4.186241    3.440080    2.549730
H       -3.030075    3.259835    3.844437
H       -4.877898    1.436541    6.329816
H       -3.193036    1.154940    5.903380
H       -4.348847   -0.165288    5.843376
H       -2.365844    0.495848    3.049614
H       -3.540799    0.470779    1.741138
H       -3.562564   -0.789274    2.962650
64
07f_encountcmplx_dimer_sep_bp86
C       -5.275656    2.485079   -0.561182
C       -5.877633    1.170382   -0.226214
H       -5.842328    1.024050    0.871582
H       -6.921254    1.162559   -0.566921
H       -5.311197    0.380340   -0.755348
F       -3.942789    2.565470   -0.238194
F       -5.336299    2.792738   -1.904397
F       -5.878192    3.550796    0.078081
K       -2.944937    1.405412   -2.824140
N       -4.017937   -0.878664   -2.299959
Si       -3.077322   -1.758954   -1.207448
Si       -5.307436   -1.350982   -3.280575
C       -2.210838   -3.286593   -1.941069
C       -1.663892   -0.651182   -0.557837
C       -4.032831   -2.379247    0.309760
C       -5.796702    0.089768   -4.429970
C       -4.940661   -2.825596   -4.426705
C       -6.891623   -1.824840   -2.337509
H       -1.639867   -3.023152   -2.847102
H       -2.941910   -4.060744   -2.225910
H       -1.508639   -3.743483   -1.222255
H       -1.099684   -1.153292    0.245459
H       -2.033382    0.295206   -0.128033
H       -0.930964   -0.415110   -1.350977
H       -4.551009   -1.551796    0.815186
H       -3.377519   -2.869137    1.049697
H       -4.800106   -3.111945    0.009268
H       -4.977354    0.362020   -5.119065
H       -6.079815    0.990225   -3.858842
H       -6.662343   -0.173618   -5.061002
H       -4.018506   -2.656886   -5.007510
H       -5.761057   -3.006046   -5.142698
H       -4.798899   -3.752632   -3.847328
H       -7.701855   -2.129564   -3.022318
H       -7.268293   -0.986838   -1.729901
H       -6.701783   -2.667263   -1.652403
K       -7.162532    3.443758    2.572803
N       -6.195931    1.111191    3.135734
Si       -7.438059   -0.022043    3.241172
Si       -4.640231    1.266943    3.762587
C       -7.810257   -0.651566    4.996498
C       -9.069245    0.769656    2.630337
C       -7.208286   -1.574268    2.171076
C       -4.119420    3.107594    3.723250
C       -4.430052    0.718898    5.571424
C       -3.298601    0.356420    2.776676
H       -7.991369    0.186221    5.690159
H       -6.966119   -1.235637    5.397675
H       -8.701588   -1.302170    5.016252
H       -9.886030    0.028703    2.613494
H       -8.983835    1.158267    1.599731
H       -9.414759    1.589006    3.286978
H       -7.085052   -1.324833    1.105001
H       -8.072306   -2.256004    2.254272
H       -6.312053   -2.135974    2.480423
H       -4.755153    3.738894    4.370299
H       -4.134674    3.524391    2.700338
H       -3.087304    3.234582    4.090885
H       -5.156149    1.223070    6.230286
H       -3.418676    0.945481    5.950820
H       -4.585983   -0.367158    5.677371
H       -2.286454    0.565541    3.163340
H       -3.318870    0.656527    1.718065
H       -3.449849   -0.733811    2.811932
36
08a_TS-H_monomer_pbe0
C       -5.161790    2.481316   -0.875791
C       -5.117466    1.084459   -0.497225
H       -4.410947    0.972977    0.329721
H       -6.113464    0.783873   -0.160906
H       -4.710121    0.034680   -1.500248
F       -3.947363    2.952835   -1.322719
F       -6.021654    2.726282   -1.922967
F       -5.534485    3.406956    0.062956
K       -4.236623    1.418523   -3.668240
N       -4.376653   -0.892255   -2.276921
Si       -2.803711   -1.424964   -1.861362
Si       -5.769218   -1.773664   -2.738934
C       -2.155291   -2.812700   -2.945975
C       -1.618975    0.030274   -2.056073
C       -2.692039   -2.001606   -0.077002
C       -7.018946   -0.556693   -3.455671
C       -5.449085   -3.061937   -4.066801
C       -6.590091   -2.641469   -1.288886
H       -2.228400   -2.569375   -4.010047
H       -2.693064   -3.749550   -2.777036
H       -1.099140   -2.994903   -2.718139
H       -0.627674   -0.224806   -1.667330
H       -1.960727    0.911207   -1.502006
H       -1.473122    0.309262   -3.107048
H       -3.002610   -1.211055    0.613016
H       -1.672029   -2.298257    0.189146
H       -3.346310   -2.862758    0.093204
H       -6.703614   -0.165674   -4.431061
H       -7.201812    0.287758   -2.783593
H       -7.982061   -1.049977   -3.622866
H       -4.934485   -2.633063   -4.932164
H       -6.402159   -3.472737   -4.418325
H       -4.847540   -3.896573   -3.697999
H       -7.521007   -3.135661   -1.586281
H       -6.826044   -1.931464   -0.489945
H       -5.928019   -3.404511   -0.866748
36
08b_TS-H_monomer_wb97xd
C       -5.071616    2.577187   -1.156263
C       -5.142220    1.231175   -0.618295
H       -4.485844    1.167853    0.252843
H       -6.171595    1.036211   -0.308492
H       -4.709689    0.118147   -1.535260
F       -3.823616    2.898698   -1.640090
F       -5.906914    2.761698   -2.238298
F       -5.376020    3.631829   -0.337060
K       -4.274008    1.279962   -3.982139
N       -4.381912   -0.844673   -2.263608
Si       -2.813816   -1.426295   -1.904560
Si       -5.782002   -1.777800   -2.578684
C       -2.003434   -2.252310   -3.388389
C       -1.726029    0.030252   -1.421539
C       -2.782736   -2.661000   -0.487666
C       -7.004409   -0.723246   -3.552670
C       -5.432008   -3.320159   -3.591247
C       -6.641665   -2.314038   -0.997128
H       -1.996272   -1.593667   -4.262822
H       -2.519593   -3.172844   -3.671820
H       -0.963824   -2.512009   -3.164662
H       -0.728616   -0.319812   -1.138921
H       -2.139777    0.577016   -0.570922
H       -1.589777    0.744606   -2.240098
H       -3.220632   -2.227474    0.416198
H       -1.761441   -2.973713   -0.249581
H       -3.354691   -3.560284   -0.735263
H       -6.660236   -0.526280   -4.574532
H       -7.191989    0.233601   -3.055010
H       -7.969168   -1.230475   -3.645316
H       -4.944730   -3.079724   -4.540067
H       -6.366667   -3.842136   -3.819336
H       -4.788599   -4.020572   -3.051676
H       -7.556958   -2.876928   -1.203666
H       -6.910348   -1.448007   -0.385807
H       -5.984886   -2.950040   -0.396419
36
08c_TS-H_monomer_b3lyp
C       -5.037896    2.571942   -1.382997
C       -5.115824    1.340436   -0.633184
H       -4.427620    1.382346    0.211835
H       -6.138377    1.194002   -0.282335
H       -4.715431    0.157060   -1.475812
F       -3.785938    2.788880   -1.947614
F       -5.900821    2.596486   -2.472976
F       -5.302722    3.776373   -0.749475
K       -4.260257    1.065601   -4.133260
N       -4.399692   -0.839116   -2.185235
Si       -2.822036   -1.427403   -1.860446
Si       -5.799703   -1.779883   -2.499113
C       -1.967178   -2.024285   -3.434876
C       -1.765857   -0.030735   -1.167913
C       -2.779535   -2.844933   -0.620672
C       -7.041015   -0.737022   -3.472505
C       -5.443391   -3.310978   -3.535126
C       -6.653749   -2.330817   -0.915602
H       -1.862179   -1.221524   -4.173065
H       -2.515600   -2.840547   -3.910331
H       -0.957941   -2.387160   -3.215723
H       -0.744694   -0.382699   -0.993107
H       -2.156213    0.339790   -0.217584
H       -1.701796    0.821780   -1.850362
H       -3.226038   -2.541146    0.330296
H       -1.752441   -3.164858   -0.419483
H       -3.331033   -3.716392   -0.982983
H       -6.720507   -0.554829   -4.505096
H       -7.229871    0.226864   -2.992169
H       -8.002107   -1.254780   -3.543432
H       -4.996007   -3.048828   -4.497604
H       -6.372215   -3.852903   -3.739949
H       -4.765783   -4.002815   -3.029150
H       -7.571443   -2.889593   -1.122593
H       -6.918080   -1.470044   -0.295295
H       -5.996749   -2.973523   -0.323326
36
08d_TS-H_monomer_m062x
C       -5.106992    2.542777   -0.999689
C       -5.122852    1.155071   -0.557957
H       -4.435596    1.060109    0.286258
H       -6.135504    0.923553   -0.220133
H       -4.709374    0.083175   -1.499913
F       -3.890349    2.930080   -1.506493
F       -5.983851    2.779597   -2.031767
F       -5.403345    3.515066   -0.094750
K       -4.380242    1.361020   -3.741917
N       -4.377180   -0.889835   -2.257234
Si       -2.795311   -1.435564   -1.909682
Si       -5.783221   -1.784229   -2.637437
C       -2.042026   -2.450175   -3.301454
C       -1.695945    0.074412   -1.668982
C       -2.701126   -2.470074   -0.343565
C       -6.946718   -0.665282   -3.616235
C       -5.442659   -3.308416   -3.678008
C       -6.713896   -2.338858   -1.103118
H       -2.107476   -1.925051   -4.258781
H       -2.534822   -3.418026   -3.416885
H       -0.983565   -2.640804   -3.099427
H       -0.697971   -0.226771   -1.338048
H       -2.101916    0.754258   -0.915531
H       -1.557383    0.640503   -2.596565
H       -3.122436   -1.927019    0.507263
H       -1.669766   -2.737137   -0.096285
H       -3.266357   -3.399968   -0.456226
H       -6.566599   -0.449657   -4.621188
H       -7.126209    0.280343   -3.092143
H       -7.922832   -1.138993   -3.751632
H       -4.874413   -3.066223   -4.579698
H       -6.385050   -3.769252   -3.988943
H       -4.880301   -4.059428   -3.116840
H       -7.618281   -2.897427   -1.360390
H       -7.010922   -1.482696   -0.491763
H       -6.085253   -2.984329   -0.483107
36
08e_TS-H_monomer_m06l
C       -5.094479    2.601069   -1.083431
C       -5.129637    1.229408   -0.629440
H       -4.463450    1.132040    0.229770
H       -6.146905    1.006467   -0.303577
H       -4.701975    0.106673   -1.547079
F       -3.864024    2.970517   -1.596412
F       -5.970402    2.837765   -2.128345
F       -5.378815    3.609921   -0.200558
K       -4.381404    1.379598   -3.812708
N       -4.376006   -0.873393   -2.266500
Si       -2.805334   -1.441573   -1.908221
Si       -5.777612   -1.790515   -2.604189
C       -2.015672   -2.351644   -3.348361
C       -1.709177    0.036433   -1.529401
C       -2.755140   -2.589002   -0.424094
C       -6.973085   -0.705213   -3.574180
C       -5.431892   -3.322052   -3.626370
C       -6.668464   -2.339112   -1.047464
H       -2.056711   -1.769481   -4.271891
H       -2.493606   -3.311065   -3.550302
H       -0.961617   -2.557371   -3.146269
H       -0.700605   -0.288451   -1.264816
H       -2.083575    0.628094   -0.692698
H       -1.596704    0.712846   -2.381034
H       -3.212597   -2.125214    0.452888
H       -1.734540   -2.866723   -0.151402
H       -3.298692   -3.516545   -0.617757
H       -6.613626   -0.480822   -4.582838
H       -7.172102    0.240790   -3.062631
H       -7.941434   -1.192541   -3.704054
H       -4.920952   -3.090188   -4.562535
H       -6.362782   -3.832992   -3.883646
H       -4.813996   -4.042000   -3.086050
H       -7.584560   -2.889795   -1.272412
H       -6.946902   -1.489475   -0.421381
H       -6.039261   -2.991704   -0.438876
36
08f_TS-H_monomer_bp86
C       -5.039255    2.610432   -1.395195
C       -5.116169    1.376399   -0.653175
H       -4.418566    1.404592    0.195524
H       -6.145240    1.217547   -0.300923
H       -4.713267    0.176928   -1.495782
F       -3.772617    2.840859   -1.963892
F       -5.914773    2.648428   -2.496231
F       -5.306524    3.837197   -0.752844
K       -4.259476    1.070709   -4.133026
N       -4.399696   -0.823307   -2.194741
Si       -2.818873   -1.434774   -1.857936
Si       -5.802162   -1.787077   -2.499909
C       -1.956070   -2.027867   -3.437243
C       -1.760636   -0.042457   -1.142987
C       -2.800786   -2.866961   -0.624220
C       -7.066356   -0.745010   -3.456464
C       -5.430008   -3.310860   -3.552409
C       -6.636001   -2.356786   -0.904268
H       -1.830176   -1.213603   -4.171780
H       -2.516804   -2.836943   -3.930265
H       -0.946840   -2.412435   -3.212136
H       -0.736591   -0.403408   -0.951059
H       -2.166615    0.330737   -0.190355
H       -1.679133    0.818155   -1.826730
H       -3.252030   -2.562843    0.334006
H       -1.771308   -3.204693   -0.417888
H       -3.365069   -3.735674   -0.999317
H       -6.764072   -0.558830   -4.502459
H       -7.253540    0.224815   -2.967854
H       -8.034349   -1.270049   -3.511466
H       -4.991432   -3.033498   -4.524328
H       -6.358174   -3.871618   -3.755348
H       -4.731973   -4.000317   -3.052249
H       -7.562268   -2.920739   -1.103816
H       -6.896120   -1.495139   -0.268553
H       -5.964767   -3.007161   -0.320947
64
09a_TS-H_dimer_intact_pbe0
C       -5.336333    2.273292   -1.203123
C       -5.132481    0.853159   -0.990914
H       -4.448274    0.733873   -0.145939
H       -6.096898    0.411641   -0.723718
H       -4.586568   -0.149264   -2.033075
F       -4.176750    2.940877   -1.516131
F       -6.181186    2.544377   -2.252036
F       -5.861132    3.014035   -0.173888
K       -4.153057    1.546688   -3.968285
N       -4.176160   -1.097687   -2.717452
Si       -2.690517   -1.517854   -1.944472
Si       -5.590020   -2.069337   -2.915381
C       -1.697204   -2.836918   -2.861790
C       -1.611376    0.016331   -1.886337
C       -2.906720   -2.159881   -0.195123
C       -6.938509   -0.996402   -3.654872
C       -5.357305   -3.528076   -4.094029
C       -6.226356   -2.806815   -1.311872
H       -1.148432   -2.459542   -3.731647
H       -2.292289   -3.705689   -3.159295
H       -0.926985   -3.209399   -2.177658
H       -0.669849   -0.196325   -1.369734
H       -2.098947    0.837108   -1.352278
H       -1.347035    0.364986   -2.890189
H       -3.542695   -1.498563    0.399672
H       -1.936590   -2.234362    0.307439
H       -3.360425   -3.155054   -0.187308
H       -6.654886   -0.612737   -4.640059
H       -7.177065   -0.143675   -3.013209
H       -7.858150   -1.574769   -3.790683
H       -5.393049   -3.258747   -5.155391
H       -6.200094   -4.211883   -3.945169
H       -4.450613   -4.108722   -3.898474
H       -7.215801   -3.251439   -1.462313
H       -6.314830   -2.049117   -0.528539
H       -5.563047   -3.593802   -0.941722
N       -3.241663    0.710109   -6.406097
K       -3.131718   -1.790205   -5.489329
Si       -1.664434    1.277734   -6.470482
Si       -4.595495    0.803879   -7.392321
C       -1.062005    1.929510   -8.132763
C       -1.338735    2.680762   -5.235623
C       -0.428464   -0.079142   -5.988771
C       -4.336041    1.477516   -9.132824
C       -5.391085   -0.902733   -7.627019
C       -5.971235    1.875725   -6.644937
H       -0.007830    2.220581   -8.067925
H       -1.628494    2.808494   -8.453610
H       -1.149446    1.172393   -8.917855
H       -0.326075    3.077637   -5.366560
H       -1.401276    2.364643   -4.187564
H       -2.030187    3.517924   -5.386115
H       -0.454167   -0.925295   -6.686464
H       -0.585042   -0.458027   -4.971809
H        0.595092    0.310130   -6.009841
H       -3.597402    0.891496   -9.687665
H       -3.992925    2.516175   -9.116916
H       -5.275234    1.448067   -9.696066
H       -4.709633   -1.607236   -8.119546
H       -6.278996   -0.829288   -8.263981
H       -5.733747   -1.346874   -6.684918
H       -6.806835    1.967836   -7.347299
H       -5.620765    2.893214   -6.435227
H       -6.400111    1.460370   -5.725309
64
09b_TS-H_dimer_intact_wb97xd
C       -5.200893    2.480428   -1.188271
C       -4.883742    1.098140   -0.859852
H       -4.036875    1.108965   -0.168965
H       -5.745476    0.664455   -0.345528
H       -4.561818    0.021165   -1.901620
F       -4.138261    3.148837   -1.749975
F       -6.208239    2.601706   -2.112652
F       -5.599332    3.308191   -0.170827
K       -4.301144    1.532038   -4.057237
N       -4.270432   -0.970234   -2.593258
Si       -2.805788   -1.500876   -1.861877
Si       -5.714203   -1.879534   -2.812001
C       -2.071820   -3.044518   -2.678832
C       -1.542615   -0.123289   -2.030774
C       -2.990204   -1.916746   -0.041635
C       -7.185353   -0.717751   -2.888407
C       -5.735071   -2.861381   -4.424813
C       -6.039987   -3.122716   -1.443449
H       -1.349846   -2.821993   -3.471931
H       -2.829049   -3.733966   -3.064995
H       -1.504852   -3.599939   -1.926269
H       -0.593064   -0.397642   -1.562136
H       -1.894600    0.794310   -1.551155
H       -1.326383    0.108530   -3.078283
H       -3.514743   -1.126413    0.500235
H       -2.008156   -2.048814    0.422763
H       -3.549387   -2.845300    0.097668
H       -7.088937    0.050439   -3.660461
H       -7.345804   -0.210562   -1.935029
H       -8.091331   -1.286506   -3.118390
H       -5.711735   -2.219641   -5.312332
H       -6.676517   -3.415589   -4.484018
H       -4.940502   -3.612873   -4.486076
H       -6.998661   -3.626758   -1.598895
H       -6.074596   -2.630295   -0.467869
H       -5.264556   -3.892995   -1.401533
N       -3.212985    0.697495   -6.424837
K       -2.955773   -1.812297   -5.440036
Si       -1.653600    1.309838   -6.493317
Si       -4.469432    0.553502   -7.524937
C       -1.133483    2.107356   -8.120424
C       -1.344022    2.616524   -5.156560
C       -0.345103   -0.027850   -6.160980
C       -4.465945    1.755434   -8.976500
C       -4.577496   -1.178722   -8.298660
C       -6.145784    0.777716   -6.671037
H       -0.099105    2.460594   -8.062058
H       -1.763493    2.965114   -8.369944
H       -1.194678    1.398126   -8.950975
H       -0.329491    3.019042   -5.237229
H       -1.431910    2.215717   -4.140424
H       -2.031386    3.463925   -5.253348
H       -0.403781   -0.847041   -6.886891
H       -0.405895   -0.450397   -5.151037
H        0.660881    0.394256   -6.246657
H       -3.620624    1.582460   -9.647220
H       -4.411028    2.792589   -8.633263
H       -5.383127    1.648261   -9.564353
H       -3.616833   -1.491286   -8.721378
H       -5.308263   -1.191597   -9.113437
H       -4.908419   -1.949200   -7.591700
H       -6.964636    0.587835   -7.371614
H       -6.293100    1.794539   -6.289800
H       -6.279099    0.072899   -5.842536
64
09c_TS-H_dimer_intact_b3lyp
C       -5.176262    2.487377   -1.221862
C       -4.891434    1.113348   -0.862849
H       -4.053964    1.107669   -0.163411
H       -5.770472    0.687226   -0.376207
H       -4.553861    0.034347   -1.906691
F       -4.087486    3.133375   -1.786679
F       -6.177392    2.611356   -2.171205
F       -5.581067    3.364490   -0.226104
K       -4.327811    1.533826   -4.075653
N       -4.256235   -0.960283   -2.598973
Si       -2.788580   -1.494323   -1.862184
Si       -5.701296   -1.878316   -2.818049
C       -2.041844   -3.024122   -2.700729
C       -1.523360   -0.110867   -1.994729
C       -2.980387   -1.941780   -0.046041
C       -7.183943   -0.724493   -2.887801
C       -5.718768   -2.851279   -4.440941
C       -6.023632   -3.134633   -1.456021
H       -1.357341   -2.789335   -3.522316
H       -2.792836   -3.736409   -3.053508
H       -1.430684   -3.557181   -1.966788
H       -0.573358   -0.407731   -1.540961
H       -1.866049    0.790716   -1.481386
H       -1.311010    0.157638   -3.032353
H       -3.519861   -1.167975    0.504019
H       -1.998705   -2.062914    0.422121
H       -3.523788   -2.880622    0.079247
H       -7.098168    0.046053   -3.657544
H       -7.348995   -0.221628   -1.933686
H       -8.084397   -1.301515   -3.118307
H       -5.697779   -2.204623   -5.323208
H       -6.657581   -3.409039   -4.504574
H       -4.921722   -3.598639   -4.508839
H       -6.979722   -3.640898   -1.620250
H       -6.065978   -2.651379   -0.476898
H       -5.246917   -3.902612   -1.416123
N       -3.234389    0.697230   -6.423032
K       -2.982925   -1.787138   -5.417543
Si       -1.666861    1.297487   -6.477477
Si       -4.491808    0.558409   -7.526956
C       -1.113932    2.066830   -8.111067
C       -1.373684    2.622114   -5.149892
C       -0.377539   -0.054819   -6.107139
C       -4.480552    1.766021   -8.978432
C       -4.597844   -1.176675   -8.302499
C       -6.168771    0.796448   -6.669492
H       -0.074800    2.404688   -8.046358
H       -1.726648    2.930788   -8.379238
H       -1.176962    1.347513   -8.932253
H       -0.354430    3.016176   -5.208962
H       -1.491104    2.237232   -4.131454
H       -2.051909    3.472710   -5.276363
H       -0.429826   -0.875954   -6.831142
H       -0.465204   -0.472396   -5.098174
H        0.635614    0.353334   -6.171786
H       -3.634622    1.592597   -9.647348
H       -4.422381    2.801275   -8.630766
H       -5.396364    1.665844   -9.569649
H       -3.642956   -1.470883   -8.749939
H       -5.349471   -1.203278   -9.097748
H       -4.893321   -1.954072   -7.588468
H       -6.990942    0.620969   -7.369731
H       -6.301645    1.814581   -6.286490
H       -6.313622    0.093852   -5.842950
64
09d_TS-H_dimer_intact_m062x
C       -5.183103    2.502025   -1.279062
C       -4.843204    1.125474   -0.940355
H       -3.994073    1.159764   -0.253089
H       -5.697756    0.689492   -0.416152
H       -4.519091    0.040496   -1.981323
F       -4.134153    3.181892   -1.844297
F       -6.186876    2.597934   -2.208247
F       -5.598538    3.326616   -0.274003
K       -4.342193    1.554618   -4.065316
N       -4.227742   -0.959859   -2.664871
Si       -2.781871   -1.491783   -1.887063
Si       -5.683077   -1.864382   -2.856708
C       -2.022654   -3.020141   -2.708823
C       -1.521170   -0.108821   -2.001851
C       -3.023150   -1.932305   -0.079755
C       -7.156527   -0.702417   -2.863453
C       -5.743027   -2.811513   -4.489461
C       -5.971548   -3.136848   -1.508089
H       -1.313830   -2.788912   -3.510957
H       -2.769948   -3.727980   -3.082544
H       -1.437848   -3.558398   -1.957447
H       -0.577100   -0.394723   -1.529782
H       -1.880021    0.797553   -1.506483
H       -1.296857    0.146335   -3.041885
H       -3.611672   -1.174458    0.442873
H       -2.053958   -2.010790    0.421412
H       -3.532679   -2.891567    0.034427
H       -7.063367    0.119450   -3.578334
H       -7.323843   -0.263923   -1.877651
H       -8.057905   -1.259196   -3.135773
H       -5.722396   -2.151658   -5.363387
H       -6.695035   -3.347677   -4.542218
H       -4.963683   -3.575797   -4.581773
H       -6.931297   -3.638999   -1.660532
H       -5.992722   -2.665845   -0.521835
H       -5.193943   -3.905697   -1.497365
N       -3.249777    0.691939   -6.375599
K       -3.007906   -1.767077   -5.339545
Si       -1.681658    1.285795   -6.433511
Si       -4.500168    0.539111   -7.483764
C       -1.145704    2.059500   -8.065735
C       -1.379346    2.605024   -5.108985
C       -0.396943   -0.071980   -6.091903
C       -4.475301    1.729940   -8.943260
C       -4.596395   -1.194356   -8.251978
C       -6.173872    0.787639   -6.632920
H       -0.111780    2.411766   -8.002684
H       -1.772631    2.913796   -8.333137
H       -1.200164    1.336522   -8.884533
H       -0.356852    2.989442   -5.170301
H       -1.502293    2.227455   -4.088059
H       -2.050463    3.460264   -5.242246
H       -0.467836   -0.882312   -6.826282
H       -0.467927   -0.504870   -5.087672
H        0.616237    0.333455   -6.169510
H       -3.623504    1.547280   -9.602803
H       -4.419584    2.768668   -8.606100
H       -5.386198    1.622112   -9.539821
H       -3.637333   -1.477424   -8.698037
H       -5.344537   -1.219918   -9.050194
H       -4.887521   -1.979184   -7.544939
H       -6.997899    0.593599   -7.325695
H       -6.307805    1.812485   -6.268585
H       -6.308564    0.099075   -5.790864
64
09e_TS-H_dimer_intact_m06l
C       -5.053710    2.531366   -1.233092
C       -4.804361    1.139725   -0.924167
H       -3.952379    1.102182   -0.242196
H       -5.675351    0.745932   -0.395431
H       -4.511637    0.025741   -1.975719
F       -3.977763    3.140204   -1.850129
F       -6.096567    2.712715   -2.117570
F       -5.358102    3.395859   -0.209718
K       -4.429971    1.582147   -4.060214
N       -4.239921   -0.974988   -2.649685
Si       -2.792959   -1.519191   -1.886984
Si       -5.701245   -1.863315   -2.847598
C       -2.051017   -3.047935   -2.715807
C       -1.532970   -0.142007   -2.021842
C       -3.012387   -1.963057   -0.080601
C       -7.152116   -0.678174   -2.900389
C       -5.748001   -2.836386   -4.461701
C       -6.033257   -3.100940   -1.481891
H       -1.349879   -2.824808   -3.524791
H       -2.797928   -3.754571   -3.086603
H       -1.459016   -3.597422   -1.980962
H       -0.583864   -0.409399   -1.552980
H       -1.882457    0.775037   -1.543264
H       -1.309383    0.103587   -3.062935
H       -3.587816   -1.213153    0.463708
H       -2.042737   -2.053033    0.414305
H       -3.523766   -2.918364    0.044300
H       -7.055561    0.115296   -3.644136
H       -7.319045   -0.195479   -1.936985
H       -8.067326   -1.219593   -3.149763
H       -5.724118   -2.199450   -5.350601
H       -6.692541   -3.381512   -4.522332
H       -4.966663   -3.596936   -4.545485
H       -6.995108   -3.597309   -1.628722
H       -6.063248   -2.618408   -0.502986
H       -5.272320   -3.882934   -1.438027
N       -3.279983    0.731023   -6.370779
K       -2.993711   -1.779285   -5.385552
Si       -1.720369    1.336261   -6.417971
Si       -4.491972    0.523043   -7.504853
C       -1.179803    2.156978   -8.023536
C       -1.424435    2.619363   -5.059816
C       -0.419779   -0.014672   -6.115073
C       -4.479392    1.677346   -8.990857
C       -4.524188   -1.230383   -8.234586
C       -6.193214    0.725467   -6.703388
H       -0.154157    2.526709   -7.947645
H       -1.809258    3.008248   -8.288424
H       -1.206807    1.461033   -8.864785
H       -0.405310    3.011132   -5.101689
H       -1.547871    2.222871   -4.048015
H       -2.089938    3.481485   -5.161087
H       -0.477010   -0.812376   -6.862624
H       -0.473426   -0.477862   -5.124893
H        0.590838    0.394421   -6.186599
H       -3.613984    1.518693   -9.636091
H       -4.470098    2.726983   -8.690285
H       -5.369778    1.527062   -9.606538
H       -3.544487   -1.530021   -8.618440
H       -5.219503   -1.293736   -9.075267
H       -4.855014   -2.001647   -7.531614
H       -6.996055    0.505819   -7.411060
H       -6.378671    1.741371   -6.342003
H       -6.337718    0.038952   -5.863368
64
09f_TS-H_dimer_intact_bp86
C       -5.176319    2.521969   -1.212945
C       -4.886744    1.141024   -0.892874
H       -4.035793    1.112911   -0.196567
H       -5.767426    0.691391   -0.410982
H       -4.549382    0.041206   -1.954968
F       -4.081459    3.199333   -1.768487
F       -6.198400    2.676327   -2.159765
F       -5.585983    3.393650   -0.180429
K       -4.330893    1.569855   -4.063806
N       -4.253296   -0.947085   -2.636300
Si       -2.784587   -1.489907   -1.873775
Si       -5.706413   -1.883307   -2.839569
C       -2.040676   -3.033473   -2.703225
C       -1.517502   -0.100229   -2.008635
C       -2.994771   -1.924126   -0.050314
C       -7.194126   -0.726094   -2.893634
C       -5.734586   -2.855691   -4.470216
C       -6.007028   -3.146407   -1.470496
H       -1.334830   -2.809919   -3.521378
H       -2.798969   -3.746775   -3.065336
H       -1.441812   -3.574975   -1.952530
H       -0.559460   -0.393054   -1.549014
H       -1.867990    0.808182   -1.494057
H       -1.302125    0.170270   -3.054509
H       -3.543586   -1.139407    0.492138
H       -2.010212   -2.041825    0.432318
H       -3.543576   -2.869158    0.079118
H       -7.127081    0.033166   -3.688560
H       -7.335388   -0.198770   -1.938971
H       -8.108152   -1.310178   -3.090636
H       -5.719986   -2.204886   -5.360969
H       -6.684230   -3.413074   -4.527226
H       -4.938284   -3.615475   -4.546852
H       -6.965261   -3.668367   -1.629994
H       -6.051042   -2.658553   -0.484314
H       -5.215684   -3.911695   -1.433042
N       -3.245999    0.709861   -6.380324
K       -3.003990   -1.761287   -5.380666
Si       -1.659799    1.291651   -6.463500
Si       -4.499195    0.557027   -7.505608
C       -1.114948    2.038909   -8.117777
C       -1.337699    2.626475   -5.144247
C       -0.377968   -0.078159   -6.092947
C       -4.512039    1.799848   -8.935862
C       -4.559550   -1.172227   -8.315719
C       -6.187207    0.735540   -6.641609
H       -0.062263    2.365641   -8.072367
H       -1.723838    2.915554   -8.388501
H       -1.200352    1.306353   -8.936643
H       -0.305662    3.009726   -5.212170
H       -1.453527    2.246487   -4.114370
H       -2.009773    3.492532   -5.271425
H       -0.442010   -0.911055   -6.815277
H       -0.456951   -0.490364   -5.071403
H        0.646617    0.322691   -6.170408
H       -3.658463    1.654195   -9.615674
H       -4.468360    2.835309   -8.560792
H       -5.434415    1.699756   -9.532756
H       -3.584641   -1.444860   -8.754141
H       -5.301843   -1.199038   -9.131523
H       -4.857782   -1.974573   -7.616901
H       -7.011731    0.528526   -7.343961
H       -6.360940    1.754176   -6.252620
H       -6.304202    0.020158   -5.809842
64
10a_TS-H_dimer_parsep_pbe0_2
C       -4.913383    0.893435    2.432857
C       -5.238542   -0.235035    1.596715
H       -4.560260   -1.059180    1.829136
H       -6.271448   -0.538278    1.785261
H       -5.092988    0.109914    0.132021
F       -3.629257    1.335410    2.268206
F       -5.692936    2.008117    2.150752
F       -5.041083    0.781777    3.796889
K       -3.981000    2.855674   -0.153467
N       -5.025098    0.394774   -1.079801
Si       -3.654756   -0.242444   -1.883906
Si       -6.612455    0.477024   -1.712989
C       -3.977920   -1.847224   -2.808121
C       -2.947329    0.977545   -3.135932
C       -2.302520   -0.584175   -0.623021
C       -7.580282    1.753188   -0.714777
C       -6.676916    0.991627   -3.517781
C       -7.543712   -1.147678   -1.557826
H       -4.708654   -1.712544   -3.611610
H       -4.363591   -2.615278   -2.130400
H       -3.057661   -2.231908   -3.260726
H       -2.105521    0.526937   -3.673215
H       -2.565879    1.895940   -2.674940
H       -3.695142    1.269673   -3.878712
H       -2.016650    0.302280   -0.046902
H       -1.399931   -0.943898   -1.128067
H       -2.610508   -1.351365    0.093049
H       -7.099868    2.732396   -0.806243
H       -7.606546    1.442559    0.334245
H       -8.609288    1.851033   -1.072850
H       -6.198184    1.959447   -3.690207
H       -7.718352    1.072646   -3.848268
H       -6.186729    0.255545   -4.162126
H       -8.584658   -1.047966   -1.883621
H       -7.547476   -1.497969   -0.520810
H       -7.076372   -1.927221   -2.167372
K       -7.464915    4.040816    1.641505
N       -5.317009    5.174009    0.519630
Si       -4.433064    5.764432    1.821237
Si       -5.812369    5.806490   -0.955458
C       -4.108031    7.620718    1.856697
C       -5.284812    5.388184    3.476100
C       -2.728189    4.950086    1.980894
C       -7.703224    5.810789   -1.120045
C       -5.274732    7.566619   -1.360599
C       -5.202581    4.762006   -2.415714
H       -5.040872    8.192407    1.832307
H       -3.495947    7.946456    1.011138
H       -3.576621    7.893138    2.775228
H       -4.666391    5.752901    4.303181
H       -5.421338    4.314765    3.653511
H       -6.253625    5.894338    3.575424
H       -2.139030    5.054104    1.061971
H       -2.785280    3.887980    2.244974
H       -2.151679    5.428006    2.780247
H       -8.174451    6.399929   -0.324010
H       -8.141050    4.805420   -1.117241
H       -8.005017    6.267228   -2.068927
H       -5.665511    8.291864   -0.641441
H       -5.639545    7.853056   -2.353185
H       -4.184555    7.660580   -1.370082
H       -5.576393    5.169687   -3.360970
H       -5.552095    3.724706   -2.374156
H       -4.108181    4.759173   -2.489284
64
10b_TS-H_dimer_parsep_wb97xd
C       -4.887756    0.859255    2.437276
C       -5.245746   -0.232959    1.557627
H       -4.606452   -1.088830    1.783588
H       -6.290341   -0.500989    1.732471
H       -5.080069    0.113390    0.106737
F       -3.586257    1.254954    2.304148
F       -5.619261    2.014056    2.176559
F       -5.045445    0.706688    3.790597
K       -3.971308    2.831397   -0.120967
N       -5.003909    0.387511   -1.109832
Si       -3.643735   -0.275544   -1.902633
Si       -6.587742    0.501493   -1.736184
C       -3.990274   -1.898203   -2.786427
C       -2.941036    0.910529   -3.187933
C       -2.292057   -0.590321   -0.634524
C       -7.526992    1.772737   -0.705429
C       -6.645329    1.039090   -3.534577
C       -7.539452   -1.113131   -1.602817
H       -4.728234   -1.769628   -3.583746
H       -4.379751   -2.645774   -2.089488
H       -3.081331   -2.304392   -3.240744
H       -2.089352    0.458879   -3.706435
H       -2.582498    1.847646   -2.749045
H       -3.689226    1.167522   -3.942523
H       -1.981572    0.318167   -0.109297
H       -1.401439   -0.999773   -1.120585
H       -2.617833   -1.307919    0.122711
H       -7.025219    2.742672   -0.769799
H       -7.550029    1.432326    0.334078
H       -8.555445    1.903075   -1.051567
H       -6.137704    1.992657   -3.699488
H       -7.682871    1.152656   -3.864232
H       -6.175945    0.294774   -4.184252
H       -8.579779   -0.998381   -1.922518
H       -7.541878   -1.478188   -0.571633
H       -7.082309   -1.887528   -2.225452
K       -7.489037    4.008125    1.696998
N       -5.329395    5.184865    0.544491
Si       -4.442539    5.790376    1.833510
Si       -5.837134    5.799834   -0.930758
C       -4.083988    7.642010    1.821048
C       -5.298235    5.473284    3.499112
C       -2.752051    4.952530    2.028762
C       -7.728215    5.779205   -1.097854
C       -5.324642    7.566254   -1.346716
C       -5.221638    4.759748   -2.393255
H       -5.005489    8.229789    1.785002
H       -3.470869    7.934731    0.965033
H       -3.543778    7.928635    2.728954
H       -4.684968    5.869748    4.314005
H       -5.430016    4.406703    3.713265
H       -6.270077    5.975502    3.574686
H       -2.150578    5.021487    1.115487
H       -2.833287    3.899182    2.317983
H       -2.176606    5.439257    2.822195
H       -8.209910    6.359803   -0.302989
H       -8.149368    4.767532   -1.094576
H       -8.034077    6.230320   -2.046814
H       -5.714576    8.287948   -0.624468
H       -5.704524    7.846365   -2.334436
H       -4.236692    7.674013   -1.369182
H       -5.604860    5.160355   -3.336664
H       -5.558819    3.719008   -2.346844
H       -4.128459    4.768141   -2.471267
64
10c_TS-H_dimer_parsep_b3lyp
C       -4.890797    0.917234    2.407320
C       -5.244161   -0.245109    1.630420
H       -4.566164   -1.064574    1.870545
H       -6.275978   -0.529576    1.841460
H       -5.105919    0.072072    0.183823
F       -3.601589    1.350713    2.189771
F       -5.677921    2.033043    2.090543
F       -4.986210    0.874410    3.789950
K       -4.001954    2.870807   -0.226278
N       -5.020130    0.356876   -1.055722
Si       -3.641849   -0.297089   -1.830659
Si       -6.592715    0.475846   -1.715497
C       -3.988376   -1.837225   -2.859758
C       -2.831444    0.962461   -2.987669
C       -2.352466   -0.760333   -0.538299
C       -7.568448    1.755827   -0.721205
C       -6.609785    1.021064   -3.517441
C       -7.556486   -1.138445   -1.601902
H       -4.673991   -1.629086   -3.685171
H       -4.435510   -2.623097   -2.244852
H       -3.065256   -2.236626   -3.291205
H       -2.023492    0.495056   -3.559375
H       -2.378080    1.805237   -2.454166
H       -3.548378    1.370763   -3.704065
H       -2.090798    0.077120    0.114678
H       -1.431375   -1.094617   -1.025096
H       -2.702936   -1.573818    0.101520
H       -7.089937    2.734762   -0.798841
H       -7.613454    1.443302    0.324975
H       -8.590719    1.858800   -1.093325
H       -6.095457    1.973404   -3.663603
H       -7.639137    1.143662   -3.869221
H       -6.130126    0.281276   -4.163367
H       -8.587891   -1.020208   -1.948387
H       -7.588559   -1.500846   -0.570478
H       -7.088339   -1.917473   -2.209460
K       -7.448058    4.010807    1.648139
N       -5.329212    5.201298    0.496413
Si       -4.415098    5.775765    1.784415
Si       -5.869835    5.841342   -0.959342
C       -4.103913    7.638429    1.838633
C       -5.222717    5.361581    3.456945
C       -2.696588    4.969639    1.882954
C       -7.768651    5.812231   -1.080827
C       -5.369471    7.619727   -1.352399
C       -5.277482    4.818851   -2.447181
H       -5.041219    8.201221    1.839875
H       -3.514190    7.979561    0.984755
H       -3.555957    7.906341    2.747594
H       -4.593774    5.717275    4.278490
H       -5.344162    4.284494    3.613163
H       -6.195825    5.851128    3.583731
H       -2.137065    5.091935    0.949057
H       -2.741342    3.903451    2.127445
H       -2.098318    5.434437    2.672536
H       -8.233636    6.376965   -0.264823
H       -8.182214    4.798012   -1.082010
H       -8.104009    6.275144   -2.013934
H       -5.755885    8.326453   -0.614352
H       -5.758880    7.916468   -2.331482
H       -4.282542    7.732441   -1.382059
H       -5.668498    5.231161   -3.382115
H       -5.619622    3.780897   -2.408127
H       -4.185411    4.821998   -2.537079
64
10d_TS-H_dimer_parsep_m062x
C       -4.869282    0.954131    2.465431
C       -5.181715   -0.144142    1.570542
H       -4.523446   -0.980225    1.813703
H       -6.220716   -0.439112    1.734147
H       -5.045467    0.190112    0.125211
F       -3.567412    1.356376    2.384329
F       -5.590959    2.104360    2.171684
F       -5.083237    0.799722    3.803155
K       -3.925874    2.788878    0.000516
N       -5.024411    0.452650   -1.113533
Si       -3.668663   -0.137798   -1.966581
Si       -6.638252    0.542787   -1.661581
C       -4.000451   -1.702651   -2.952793
C       -3.003910    1.148719   -3.173522
C       -2.301265   -0.525902   -0.734574
C       -7.519369    1.800596   -0.562097
C       -6.813250    1.083515   -3.451980
C       -7.559121   -1.086231   -1.493037
H       -4.753147   -1.538704   -3.728936
H       -4.361127   -2.502250   -2.300044
H       -3.090553   -2.057160   -3.445681
H       -2.178316    0.740885   -3.764437
H       -2.621275    2.043536   -2.671668
H       -3.782671    1.473898   -3.869403
H       -2.038212    0.324458   -0.097365
H       -1.389906   -0.829003   -1.257670
H       -2.593067   -1.346069   -0.073595
H       -6.955826    2.738591   -0.598020
H       -7.533708    1.417176    0.462873
H       -8.545801    1.997957   -0.880932
H       -6.398037    2.076335   -3.637911
H       -7.871214    1.108052   -3.730645
H       -6.315689    0.380570   -4.126120
H       -8.618635   -0.978429   -1.742502
H       -7.489657   -1.471171   -0.471952
H       -7.134489   -1.841485   -2.160494
K       -7.486889    4.004059    1.677254
N       -5.327253    5.087565    0.543488
Si       -4.492445    5.728088    1.851162
Si       -5.748707    5.629181   -0.988206
C       -4.145231    7.579539    1.796140
C       -5.418088    5.448670    3.486015
C       -2.811324    4.897887    2.128761
C       -7.627780    5.647776   -1.242099
C       -5.167939    7.358125   -1.462304
C       -5.059017    4.495795   -2.346089
H       -5.069804    8.156283    1.706861
H       -3.502335    7.849148    0.954847
H       -3.642333    7.898763    2.713962
H       -4.828291    5.849685    4.315461
H       -5.573365    4.388011    3.713457
H       -6.382685    5.968338    3.518949
H       -2.175239    4.955778    1.238676
H       -2.903863    3.848947    2.428831
H       -2.268986    5.397678    2.936690
H       -8.115787    6.293097   -0.503363
H       -8.086714    4.654975   -1.192522
H       -7.877799    6.050571   -2.228162
H       -5.579467    8.123675   -0.799924
H       -5.483935    7.596173   -2.482557
H       -4.078116    7.436930   -1.427486
H       -5.425757    4.801419   -3.330443
H       -5.347197    3.446127   -2.223417
H       -3.964930    4.549409   -2.390129
64
10e_TS-H_dimer_parsep_m06l
C       -4.854865    0.908520    2.414850
C       -5.241078   -0.173818    1.551495
H       -4.631918   -1.046333    1.788802
H       -6.290434   -0.413429    1.728607
H       -5.068420    0.165851    0.070967
F       -3.533872    1.253466    2.292404
F       -5.537931    2.100122    2.118088
F       -5.036580    0.810582    3.773913
K       -3.888160    2.808263   -0.032803
N       -5.009985    0.447957   -1.139416
Si       -3.657818   -0.190284   -1.964531
Si       -6.614384    0.543381   -1.715195
C       -3.977928   -1.835765   -2.806984
C       -3.025516    0.994139   -3.281086
C       -2.261378   -0.441594   -0.733347
C       -7.513287    1.806310   -0.641475
C       -6.751849    1.067098   -3.509269
C       -7.549565   -1.074380   -1.546501
H       -4.735635   -1.753001   -3.589043
H       -4.328258   -2.586783   -2.096039
H       -3.074637   -2.230100   -3.277974
H       -2.156485    0.580018   -3.798278
H       -2.711858    1.958161   -2.872513
H       -3.779748    1.204591   -4.041499
H       -1.910924    0.484968   -0.271885
H       -1.391808   -0.884019   -1.224094
H       -2.547535   -1.111714    0.078855
H       -6.951303    2.745215   -0.632276
H       -7.586634    1.424327    0.379821
H       -8.522866    2.024302   -0.994457
H       -6.301928    2.039801   -3.711813
H       -7.801185    1.128560   -3.808023
H       -6.276894    0.343982   -4.175577
H       -8.606090   -0.963600   -1.801421
H       -7.499229   -1.461753   -0.526989
H       -7.139472   -1.844440   -2.202649
K       -7.485033    3.989361    1.703064
N       -5.307332    5.115862    0.561066
Si       -4.478292    5.749130    1.870164
Si       -5.773250    5.684059   -0.942325
C       -4.105441    7.594327    1.829583
C       -5.409831    5.480645    3.502295
C       -2.809965    4.903337    2.166074
C       -7.657703    5.699207   -1.147019
C       -5.221350    7.420228   -1.418012
C       -5.126290    4.578412   -2.340336
H       -5.013626    8.194897    1.748979
H       -3.460008    7.872631    0.994970
H       -3.596462    7.905352    2.745423
H       -4.834292    5.889107    4.336132
H       -5.566923    4.425698    3.747238
H       -6.377840    5.990466    3.533982
H       -2.149002    4.957494    1.296120
H       -2.907251    3.853614    2.455476
H       -2.272659    5.385156    2.986334
H       -8.141229    6.323520   -0.389667
H       -8.118458    4.708297   -1.107713
H       -7.942778    6.117520   -2.115379
H       -5.621080    8.185671   -0.750852
H       -5.559144    7.667115   -2.427833
H       -4.134312    7.520998   -1.412136
H       -5.527469    4.886179   -3.308961
H       -5.397907    3.524063   -2.228354
H       -4.037019    4.633714   -2.432604
64
10f_TS-H_dimer_parsep_bp86
C       -4.912400    0.838681    2.461930
C       -5.250830   -0.275127    1.612818
H       -4.573665   -1.117014    1.812922
H       -6.295668   -0.572639    1.780450
H       -5.103147    0.100131    0.174005
F       -3.595902    1.267345    2.323423
F       -5.681949    1.999227    2.174512
F       -5.068603    0.735085    3.858261
K       -3.963410    2.838790   -0.094573
N       -5.030675    0.422939   -1.060499
Si       -3.659635   -0.212637   -1.888838
Si       -6.625537    0.509746   -1.704511
C       -3.997276   -1.811465   -2.840698
C       -2.953215    1.035202   -3.130656
C       -2.296260   -0.578030   -0.629603
C       -7.596582    1.778680   -0.681412
C       -6.686923    1.047945   -3.513801
C       -7.558981   -1.128558   -1.568414
H       -4.736767   -1.658785   -3.643042
H       -4.387866   -2.592504   -2.168677
H       -3.077336   -2.200268   -3.308751
H       -2.117030    0.590649   -3.696597
H       -2.555455    1.945530   -2.650338
H       -3.714825    1.355055   -3.858595
H       -1.995447    0.307911   -0.046329
H       -1.392281   -0.947097   -1.141666
H       -2.609990   -1.350121    0.090043
H       -7.105909    2.761696   -0.760402
H       -7.617430    1.448498    0.369352
H       -8.633976    1.889039   -1.033513
H       -6.195484    2.019156   -3.677825
H       -7.733595    1.143330   -3.849299
H       -6.198849    0.309383   -4.169456
H       -8.608473   -1.030012   -1.893028
H       -7.560041   -1.495981   -0.529486
H       -7.086999   -1.904226   -2.192457
K       -7.460746    4.004787    1.670597
N       -5.329563    5.145627    0.534387
Si       -4.440856    5.776693    1.830522
Si       -5.798072    5.755928   -0.973564
C       -4.181830    7.654627    1.854295
C       -5.265188    5.368132    3.503789
C       -2.697690    5.014204    1.971735
C       -7.696922    5.786359   -1.159636
C       -5.217807    7.505675   -1.415072
C       -5.178004    4.656628   -2.403674
H       -5.142100    8.193808    1.817709
H       -3.573428    7.998268    1.003709
H       -3.663691    7.960227    2.779087
H       -4.640872    5.740807    4.332938
H       -5.376097    4.283170    3.673747
H       -6.250478    5.853908    3.623752
H       -2.121678    5.128864    1.037114
H       -2.717431    3.945343    2.245952
H       -2.117968    5.516484    2.764322
H       -8.167141    6.409400   -0.378841
H       -8.154043    4.782129   -1.127214
H       -7.989495    6.220225   -2.130605
H       -5.617437    8.261142   -0.721070
H       -5.551324    7.776494   -2.431250
H       -4.118815    7.581464   -1.396055
H       -5.564578    5.018954   -3.370654
H       -5.510917    3.609085   -2.317838
H       -4.076821    4.666681   -2.485057
64
11a_TS-H_dimer_sep_pbe0
C       -4.486298    2.631480   -1.096949
C       -5.185608    1.464794   -0.617249
H       -4.884200    1.222146    0.403503
H       -6.264589    1.611764   -0.697757
H       -4.882446    0.249097   -1.364394
F       -3.130142    2.469977   -1.152657
F       -4.846501    2.993305   -2.367740
F       -4.626246    3.822306   -0.385092
K       -3.347717    0.942736   -3.590558
N       -4.649131   -0.827008   -2.005179
Si       -3.462168   -1.837919   -1.293533
Si       -6.035657   -1.327781   -2.874643
C       -2.076136   -2.208201   -2.523795
C       -2.680857   -0.958954    0.168182
C       -4.102302   -3.496877   -0.687457
C       -6.684261    0.134099   -3.878234
C       -5.668680   -2.696105   -4.111292
C       -7.437103   -1.902723   -1.765311
H       -1.488276   -1.318099   -2.780738
H       -2.466291   -2.638356   -3.451941
H       -1.365976   -2.928332   -2.102829
H       -1.878130   -1.569218    0.594992
H       -3.416867   -0.780052    0.955874
H       -2.249608    0.007485   -0.110668
H       -4.888807   -3.363994    0.060620
H       -3.292051   -4.066784   -0.219764
H       -4.507120   -4.107022   -1.500036
H       -6.045685    0.380173   -4.735781
H       -6.801275    1.033957   -3.267046
H       -7.667746   -0.104448   -4.296700
H       -4.899596   -2.390578   -4.828485
H       -6.570039   -2.944885   -4.682293
H       -5.325275   -3.613165   -3.624496
H       -8.325426   -2.165496   -2.349677
H       -7.722438   -1.123063   -1.052143
H       -7.142943   -2.784596   -1.188789
K       -6.233576    3.285936    1.827061
N       -5.841769    1.162338    3.249613
Si       -6.944634   -0.045547    2.915278
Si       -4.547004    1.338399    4.286191
C       -7.776867   -0.809116    4.433932
C       -8.358144    0.642165    1.848963
C       -6.246907   -1.497802    1.927423
C       -3.735233    3.034531    4.014852
C       -4.996342    1.283241    6.124163
C       -3.151488    0.079726    4.069307
H       -8.229795   -0.038389    5.066599
H       -7.047025   -1.349712    5.046351
H       -8.562982   -1.520201    4.155307
H       -9.102308   -0.131356    1.629812
H       -8.001156    1.010362    0.879514
H       -8.886614    1.459116    2.355130
H       -5.848216   -1.155624    0.968479
H       -7.009602   -2.256912    1.721015
H       -5.430806   -1.984130    2.471945
H       -4.423540    3.860857    4.233743
H       -3.368021    3.149877    2.987313
H       -2.869891    3.170492    4.672677
H       -5.772900    2.019396    6.358805
H       -4.132644    1.491176    6.766051
H       -5.385683    0.298097    6.402269
H       -2.331832    0.258069    4.774925
H       -2.734782    0.119348    3.057809
H       -3.513563   -0.940667    4.235392
64
11b_TS-H_dimer_sep_wb97xd
C       -4.730252    2.732875   -0.995340
C       -5.395201    1.539256   -0.519337
H       -5.111702    1.321144    0.511625
H       -6.476174    1.645660   -0.625512
H       -4.987800    0.354839   -1.264592
F       -3.368034    2.630756   -1.008081
F       -5.067287    3.061553   -2.281715
F       -4.946463    3.923516   -0.303695
K       -3.371566    1.112279   -3.528469
N       -4.645762   -0.693978   -1.902488
Si       -3.426825   -1.603400   -1.118004
Si       -5.974696   -1.298313   -2.790296
C       -1.951318   -1.877234   -2.267493
C       -2.794938   -0.647045    0.367775
C       -3.971091   -3.305487   -0.537140
C       -6.734680    0.114245   -3.784435
C       -5.471746   -2.622129   -4.028360
C       -7.337924   -1.998840   -1.705502
H       -1.397456   -0.953241   -2.470790
H       -2.264551   -2.306635   -3.224223
H       -1.231697   -2.569188   -1.819104
H       -2.009698   -1.206474    0.884546
H       -3.598182   -0.456317    1.082176
H       -2.375056    0.319242    0.075543
H       -4.813496   -3.235536    0.154963
H       -3.151604   -3.809209   -0.015053
H       -4.271936   -3.945369   -1.371191
H       -6.113543    0.424270   -4.632534
H       -6.922275    0.991834   -3.160063
H       -7.693993   -0.195819   -4.209554
H       -4.719878   -2.246398   -4.729424
H       -6.335284   -2.948466   -4.616526
H       -5.055929   -3.505947   -3.537630
H       -8.188463   -2.337650   -2.305224
H       -7.702700   -1.247204   -0.999286
H       -6.977862   -2.850701   -1.122761
K       -6.506131    3.306438    1.955335
N       -5.967253    1.106548    3.287610
Si       -7.043587   -0.102715    2.888772
Si       -4.498935    1.134988    4.078736
C       -7.859925   -0.956130    4.368380
C       -8.478478    0.596316    1.857831
C       -6.321520   -1.492066    1.829235
C       -3.269737    2.264918    3.176117
C       -4.613092    1.835303    5.834483
C       -3.623963   -0.532493    4.272593
H       -8.377808   -0.230139    5.003325
H       -7.108002   -1.454270    4.989243
H       -8.589186   -1.712826    4.060524
H       -9.209604   -0.184610    1.626161
H       -8.136561    0.994898    0.895937
H       -9.018642    1.388512    2.389143
H       -5.929996   -1.096391    0.888190
H       -7.071493   -2.251154    1.584525
H       -5.498404   -1.992819    2.347243
H       -3.600367    3.310589    3.166933
H       -3.133063    1.946992    2.137553
H       -2.285268    2.255055    3.655349
H       -5.046525    2.841017    5.829269
H       -3.633263    1.898351    6.319618
H       -5.255294    1.207118    6.460462
H       -2.681333   -0.423911    4.819404
H       -3.394710   -0.986412    3.304968
H       -4.247712   -1.238659    4.830121
64
11c_TS-H_dimer_sep_b3lyp
C       -4.468738    2.573458   -1.062871
C       -5.203700    1.437548   -0.571243
H       -4.929588    1.202430    0.456065
H       -6.275550    1.598675   -0.681762
H       -4.903052    0.227784   -1.310234
F       -3.104888    2.382674   -1.089972
F       -4.797271    2.923925   -2.356867
F       -4.590393    3.802250   -0.373803
K       -3.278915    0.873226   -3.541385
N       -4.668772   -0.854456   -1.963293
Si       -3.488954   -1.870733   -1.247690
Si       -6.052823   -1.327785   -2.851655
C       -2.081163   -2.213703   -2.470325
C       -2.724364   -1.007688    0.236110
C       -4.133712   -3.547092   -0.684243
C       -6.690312    0.160935   -3.829617
C       -5.677829   -2.676119   -4.114435
C       -7.467021   -1.921710   -1.761790
H       -1.483416   -1.320301   -2.687933
H       -2.458532   -2.609301   -3.417708
H       -1.381068   -2.950548   -2.064486
H       -1.929324   -1.621863    0.669094
H       -3.466051   -0.828775    1.015164
H       -2.286341   -0.042585   -0.031853
H       -4.940144   -3.433775    0.043180
H       -3.334197   -4.122268   -0.206859
H       -4.513226   -4.141984   -1.518571
H       -6.023707    0.450546   -4.650413
H       -6.840701    1.035275   -3.192150
H       -7.652924   -0.074917   -4.293074
H       -4.903243   -2.359065   -4.819351
H       -6.572471   -2.917194   -4.697340
H       -5.336605   -3.599425   -3.640645
H       -8.352389   -2.167960   -2.356225
H       -7.753612   -1.157246   -1.034883
H       -7.181240   -2.815722   -1.202524
K       -6.231933    3.325475    1.811067
N       -5.801378    1.160345    3.186563
Si       -6.922952   -0.034528    2.867876
Si       -4.520346    1.362699    4.234839
C       -7.750223   -0.777987    4.405248
C       -8.345360    0.665773    1.812737
C       -6.255977   -1.507885    1.882844
C       -3.790130    3.110707    4.031397
C       -4.969327    1.211210    6.072158
C       -3.057481    0.185771    3.970874
H       -8.183581    0.002706    5.037735
H       -7.022740   -1.324877    5.012823
H       -8.550022   -1.478144    4.141367
H       -9.098540   -0.099668    1.601551
H       -7.996667    1.033300    0.841762
H       -8.860748    1.486152    2.325173
H       -5.868230   -1.187777    0.914657
H       -7.030692   -2.259055    1.698897
H       -5.439659   -1.998143    2.421060
H       -4.519519    3.892807    4.273974
H       -3.424203    3.281932    3.012165
H       -2.936305    3.266142    4.698169
H       -5.791234    1.885965    6.331045
H       -4.122467    1.450521    6.724136
H       -5.294178    0.194708    6.313350
H       -2.261947    0.357905    4.703918
H       -2.623724    0.309328    2.975000
H       -3.371115   -0.858556    4.063066
64
11d_TS-H_dimer_sep_m062x
C       -4.789707    2.727302   -0.914506
C       -5.442303    1.502400   -0.486026
H       -5.173477    1.270209    0.547509
H       -6.522453    1.600929   -0.611961
H       -5.007345    0.350020   -1.234742
F       -3.429131    2.634660   -0.946997
F       -5.137880    3.104528   -2.181149
F       -5.010455    3.871718   -0.170961
K       -3.502653    1.237083   -3.389455
N       -4.636817   -0.709336   -1.898049
Si       -3.434712   -1.624133   -1.094757
Si       -5.953898   -1.284345   -2.821314
C       -1.952047   -1.934702   -2.220810
C       -2.817653   -0.643028    0.383280
C       -4.003420   -3.315066   -0.502697
C       -6.600210    0.140088   -3.882352
C       -5.481161   -2.663315   -4.007557
C       -7.381025   -1.885997   -1.759238
H       -1.438452   -1.010383   -2.506557
H       -2.256079   -2.449623   -3.137037
H       -1.207954   -2.563240   -1.722421
H       -2.037811   -1.190318    0.920193
H       -3.630065   -0.436203    1.084782
H       -2.394065    0.317130    0.073546
H       -4.868262   -3.237895    0.159837
H       -3.201541   -3.812038    0.051700
H       -4.274819   -3.965101   -1.338825
H       -5.950024    0.358289   -4.737599
H       -6.728646    1.056808   -3.298527
H       -7.576841   -0.110184   -4.306022
H       -4.688763   -2.342289   -4.689992
H       -6.341926   -2.956626   -4.616112
H       -5.129928   -3.555494   -3.483583
H       -8.235688   -2.190648   -2.370093
H       -7.718350   -1.103783   -1.072165
H       -7.076091   -2.745400   -1.155509
K       -6.607756    3.193559    1.937070
N       -5.955334    1.075051    3.302377
Si       -7.030596   -0.133613    2.892718
Si       -4.468040    1.143936    4.059843
C       -7.830117   -1.017303    4.360893
C       -8.482515    0.581805    1.894745
C       -6.314145   -1.496505    1.795416
C       -3.290690    2.294775    3.117825
C       -4.558258    1.859686    5.809107
C       -3.563286   -0.506248    4.256542
H       -8.343447   -0.303807    5.012280
H       -7.071121   -1.523789    4.965294
H       -8.559067   -1.769638    4.044694
H       -9.214613   -0.199256    1.668534
H       -8.166329    0.991027    0.928484
H       -9.016627    1.362611    2.448358
H       -5.952508   -1.086581    0.846397
H       -7.057732   -2.266155    1.564220
H       -5.469257   -1.986863    2.289034
H       -3.658540    3.327710    3.105351
H       -3.167211    1.969986    2.079507
H       -2.296277    2.323048    3.574122
H       -5.010767    2.856103    5.802077
H       -3.569962    1.945420    6.271237
H       -5.174973    1.225689    6.453717
H       -2.614745   -0.375378    4.786969
H       -3.342745   -0.973061    3.293543
H       -4.168608   -1.210890    4.835677
64
11e_TS-H_dimer_sep_m06l
C       -4.773476    2.733376   -0.911820
C       -5.423439    1.512759   -0.508760
H       -5.172168    1.266993    0.525593
H       -6.502776    1.608653   -0.634596
H       -5.002344    0.333236   -1.256301
F       -3.405530    2.651078   -0.923459
F       -5.106126    3.133317   -2.181946
F       -4.999274    3.892985   -0.156738
K       -3.435983    1.252590   -3.357737
N       -4.656401   -0.725929   -1.904713
Si       -3.456619   -1.660923   -1.125899
Si       -5.961662   -1.286989   -2.849528
C       -1.993252   -1.978687   -2.272581
C       -2.800383   -0.701591    0.345544
C       -4.026292   -3.350324   -0.540028
C       -6.596154    0.143943   -3.901964
C       -5.474423   -2.652383   -4.041362
C       -7.404384   -1.898823   -1.819695
H       -1.460059   -1.067025   -2.557091
H       -2.300134   -2.479274   -3.193698
H       -1.250317   -2.622543   -1.795407
H       -2.048010   -1.276299    0.889900
H       -3.593998   -0.448576    1.051572
H       -2.327180    0.235583    0.043602
H       -4.864646   -3.285516    0.154519
H       -3.218028   -3.873266   -0.023018
H       -4.338040   -3.989509   -1.368477
H       -5.923549    0.402205   -4.725635
H       -6.769303    1.047960   -3.313748
H       -7.548367   -0.109148   -4.372895
H       -4.681768   -2.333304   -4.721778
H       -6.324040   -2.951675   -4.659945
H       -5.121083   -3.550284   -3.531708
H       -8.255946   -2.186631   -2.440573
H       -7.753823   -1.134721   -1.121296
H       -7.126506   -2.771751   -1.225820
K       -6.606641    3.233519    1.925940
N       -5.924939    1.089089    3.255968
Si       -7.003281   -0.130506    2.909731
Si       -4.477873    1.177753    4.077069
C       -7.770401   -0.973901    4.416818
C       -8.470271    0.554002    1.917668
C       -6.310946   -1.523777    1.838176
C       -3.298235    2.370778    3.197393
C       -4.656245    1.852670    5.834573
C       -3.526193   -0.442329    4.285250
H       -8.273292   -0.253200    5.066233
H       -7.007677   -1.467407    5.024713
H       -8.506553   -1.735343    4.145726
H       -9.200797   -0.227929    1.695760
H       -8.169296    0.962379    0.947729
H       -9.013873    1.335788    2.457359
H       -5.951159   -1.144310    0.876984
H       -7.057598   -2.293227    1.621769
H       -5.467807   -2.021382    2.323817
H       -3.686288    3.394077    3.165543
H       -3.114930    2.061809    2.164292
H       -2.323752    2.432523    3.688983
H       -5.133160    2.835897    5.845410
H       -3.695189    1.955007    6.345825
H       -5.277923    1.194016    6.446986
H       -2.602836   -0.296046    4.852534
H       -3.246987   -0.891894    3.330687
H       -4.117288   -1.184227    4.828418
28
12a_hmds-h_pbe0
N        4.582738    3.677942    3.343763
Si        4.062369    4.919665    2.252312
Si        5.184461    2.077443    3.058031
C        3.063576    4.162708    0.862914
C        3.016259    6.125885    3.225139
C        5.511982    5.838067    1.499977
C        3.802220    0.880142    2.651697
C        6.388024    2.088603    1.624584
C        6.042556    1.515518    4.621204
H        2.734664    4.940126    0.165523
H        2.173428    3.653855    1.243661
H        3.649504    3.438007    0.289678
H        2.678189    6.951259    2.590884
H        3.584051    6.558828    4.055182
H        2.130483    5.636755    3.641450
H        6.145566    5.166139    0.913210
H        6.135901    6.290522    2.277210
H        5.169852    6.638627    0.835672
H        3.280225    1.170901    1.735201
H        3.064236    0.844843    3.459180
H        4.190684   -0.133399    2.506478
H        5.914369    2.433609    0.700490
H        6.768781    1.078954    1.438509
H        7.243723    2.738526    1.829227
H        6.428071    0.497150    4.511488
H        5.353132    1.517857    5.471702
H        6.885088    2.168651    4.868004
H        4.561938    3.945075    4.319436
28
12b_hmds-h_wb97xd
N        4.581068    3.678897    3.361193
Si        4.056074    4.914188    2.265835
Si        5.189902    2.085005    3.059289
C        3.051985    4.147412    0.884979
C        3.017104    6.131051    3.232569
C        5.504799    5.819569    1.496692
C        3.812178    0.887825    2.637805
C        6.385529    2.122237    1.619330
C        6.056519    1.504844    4.610815
H        2.714261    4.918463    0.186176
H        2.168520    3.633582    1.272274
H        3.640095    3.424448    0.312832
H        2.678928    6.950790    2.592669
H        3.589076    6.569172    4.055744
H        2.132418    5.648633    3.656606
H        6.131609    5.137954    0.915155
H        6.134396    6.278463    2.264266
H        5.162571    6.612543    0.824882
H        3.287818    1.193649    1.728375
H        3.076425    0.834592    3.445165
H        4.204098   -0.120424    2.473153
H        5.901578    2.473183    0.703592
H        6.774364    1.119473    1.418905
H        7.235366    2.778188    1.824680
H        6.443978    0.490010    4.485225
H        5.371620    1.493892    5.463687
H        6.897583    2.156406    4.862610
H        4.546208    3.938212    4.337299
28
12c_hmds-h_b3lyp
N        4.582357    3.678936    3.351548
Si        4.059522    4.920857    2.256687
Si        5.187179    2.077377    3.060321
C        3.063247    4.156489    0.863986
C        3.007433    6.131488    3.225678
C        5.513492    5.839256    1.502593
C        3.801200    0.877957    2.653815
C        6.384663    2.098172    1.616682
C        6.056398    1.507810    4.619624
H        2.731751    4.929618    0.164491
H        2.175594    3.644671    1.243590
H        3.651889    3.433223    0.294164
H        2.670731    6.954930    2.589688
H        3.571050    6.566472    4.056349
H        2.121029    5.644030    3.640298
H        6.146799    5.166478    0.918657
H        6.136919    6.292374    2.278602
H        5.174186    6.638533    0.836690
H        3.275843    1.172337    1.741779
H        3.066420    0.838737    3.462867
H        4.187832   -0.134523    2.502777
H        5.904658    2.444596    0.697912
H        6.769117    1.092160    1.424033
H        7.237951    2.750717    1.817455
H        6.441630    0.490880    4.504353
H        5.373285    1.506382    5.474093
H        6.899570    2.159236    4.864816
H        4.554328    3.943064    4.328256
28
12d_hmds-h_m062x
N        5.322934    3.812728    2.975485
Si        4.309404    4.968158    2.172553
Si        5.219637    2.082213    3.008229
C        3.892733    4.351220    0.455321
C        2.704567    5.246732    3.096900
C        5.247388    6.581134    2.075192
C        3.430966    1.567332    3.202584
C        5.879629    1.314916    1.432332
C        6.234676    1.474533    4.454374
H        3.247241    5.068567   -0.059183
H        3.360004    3.396908    0.485548
H        4.794638    4.216638   -0.146653
H        2.091403    6.000031    2.594272
H        2.894772    5.593185    4.116020
H        2.117157    4.327247    3.160168
H        6.171049    6.466943    1.502714
H        5.511122    6.941348    3.073253
H        4.645009    7.354695    1.592384
H        2.813415    1.929140    2.376065
H        3.007788    1.949844    4.134521
H        3.349548    0.476895    3.217247
H        5.299558    1.632608    0.562188
H        5.835363    0.223285    1.481869
H        6.920738    1.601845    1.263182
H        6.224809    0.382930    4.506647
H        5.846794    1.860898    5.399984
H        7.276766    1.792320    4.361867
H        6.096964    4.207966    3.496739
28
12e_hmds-h_m06l
N        4.543055    3.675528    3.352167
Si        4.047631    4.907277    2.237894
Si        5.188870    2.090160    3.087119
C        3.052656    4.150345    0.849127
C        3.015238    6.138069    3.185263
C        5.513183    5.785804    1.479411
C        3.852232    0.845427    2.684690
C        6.378512    2.150844    1.649310
C        6.063914    1.553924    4.644540
H        2.739224    4.911229    0.131438
H        2.151608    3.657066    1.217015
H        3.627399    3.408436    0.291269
H        2.682716    6.957060    2.545534
H        3.578276    6.581714    4.008493
H        2.123843    5.675076    3.611385
H        6.126147    5.112687    0.878100
H        6.161453    6.222219    2.241161
H        5.189960    6.596845    0.823300
H        3.318559    1.106089    1.769202
H        3.111025    0.778058    3.483043
H        4.267840   -0.154464    2.542637
H        5.896032    2.485878    0.729166
H        6.790859    1.160648    1.445665
H        7.217818    2.820357    1.843154
H        6.471658    0.546337    4.547912
H        5.385531    1.544150    5.499820
H        6.891831    2.219576    4.892948
H        4.359000    3.895916    4.321043
28
12f_hmds-h_bp86
N        4.583388    3.681439    3.366157
Si        4.059229    4.927303    2.261167
Si        5.187223    2.071582    3.059897
C        3.071034    4.147710    0.862173
C        2.992943    6.137394    3.229133
C        5.518147    5.855075    1.509858
C        3.789725    0.873988    2.654921
C        6.379536    2.099320    1.602982
C        6.068489    1.495097    4.618412
H        2.738574    4.920621    0.149765
H        2.175951    3.630678    1.241468
H        3.671346    3.418374    0.295617
H        2.651031    6.965267    2.587185
H        3.555319    6.579902    4.067747
H        2.101117    5.641617    3.644421
H        6.159509    5.179507    0.921881
H        6.143840    6.311485    2.293943
H        5.177423    6.661151    0.838888
H        3.258186    1.174509    1.738199
H        3.051683    0.836034    3.472352
H        4.173602   -0.147889    2.498654
H        5.890144    2.458923    0.683876
H        6.761137    1.086022    1.395120
H        7.243929    2.751128    1.804617
H        6.456298    0.470795    4.497314
H        5.385453    1.490394    5.483608
H        6.919733    2.150505    4.862729
H        4.582081    3.954327    4.349721
8
13a_kch2cf3_pbe0
C       -1.454650    0.134733    0.006124
C       -0.940255    0.923602    1.083208
F       -1.088829    2.302756    0.870766
F        0.390050    0.753439    1.311885
F       -1.494853    0.804180    2.362850
H       -2.546096    0.194988   -0.015395
H       -1.126438   -0.900626    0.106046
K       -0.757516    2.130568   -1.858973
8
13b_kch2cf3_wb97xd
C       -1.634728    0.250062    0.010654
C       -1.051363    1.004132    1.084280
F       -1.607329    2.236950    1.263898
F        0.310611    1.255248    0.895331
F       -1.045647    0.477661    2.381090
H       -2.718518    0.216412    0.127380
H       -1.219749   -0.760552    0.003201
K       -0.051865    1.663727   -1.899323
8
13c_kch2cf3_b3lyp
C       -1.648052    0.256042    0.016992
C       -1.073628    1.011338    1.080273
F       -1.684469    2.212269    1.319873
F        0.291765    1.345601    0.856858
F       -0.969141    0.449506    2.380612
H       -2.733877    0.243405    0.085808
H       -1.234082   -0.752419   -0.015674
K        0.032896    1.577896   -1.858232
8
13d_kch2cf3_m062x
C       -1.607884    0.130581    0.013699
C       -1.008609    0.952671    1.025790
F       -1.394199    2.278016    0.943719
F        0.369652    1.006313    0.931949
F       -1.197293    0.679233    2.371774
H       -2.693018    0.159192    0.114483
H       -1.233416   -0.889496    0.101547
K       -0.253822    2.027128   -1.636452
8
13e_kch2cf3_m06l
C       -1.605172    0.119465    0.012578
C       -1.013869    0.946663    1.011595
F       -1.402995    2.280775    0.913891
F        0.373007    1.003934    0.919807
F       -1.195117    0.703611    2.377813
H       -2.690047    0.133714    0.124218
H       -1.236493   -0.901272    0.120425
K       -0.247902    2.056748   -1.613819
8
13f_kch2cf3_bp86
C       -1.642895    0.237980    0.018842
C       -1.070711    1.003935    1.071305
F       -1.659216    2.239047    1.276898
F        0.328436    1.298673    0.869962
F       -0.994476    0.474405    2.420432
H       -2.738528    0.243504    0.062856
H       -1.234244   -0.781305   -0.010630
K       -0.006956    1.627399   -1.843156
36
14a_kch2cf3_khmds_pbe0
N       -3.386648    1.115426   -6.254517
K       -3.325853   -1.069414   -4.679513
Si       -1.784382    1.608891   -6.298878
Si       -4.589012    0.763258   -7.369504
C       -1.041021    1.929377   -8.000216
C       -1.490260    3.203022   -5.312729
C       -0.624836    0.354648   -5.467634
C       -4.123092    0.891798   -9.190705
C       -5.272811   -0.995172   -7.148722
C       -6.120049    1.864451   -7.159606
H        0.000944    2.254603   -7.907231
H       -1.585697    2.713299   -8.534955
H       -1.053421    1.031277   -8.624676
H       -0.432278    3.482778   -5.357686
H       -1.727761    3.090243   -4.247700
H       -2.051749    4.055438   -5.714141
H       -0.666100   -0.633700   -5.942042
H       -0.818633    0.243357   -4.393243
H        0.414104    0.691664   -5.548328
H       -3.307818    0.208710   -9.447271
H       -3.804024    1.904129   -9.455475
H       -4.980341    0.637710   -9.823694
H       -4.505778   -1.766604   -7.291836
H       -6.048709   -1.193040   -7.895927
H       -5.752733   -1.144966   -6.173331
H       -6.870035    1.615885   -7.918130
H       -5.889715    2.928971   -7.288830
H       -6.614029    1.722941   -6.190359
K       -4.575678    2.956847   -4.592864
C       -5.219289    1.833951   -2.000919
C       -4.772023    0.485898   -2.049810
H       -4.679010    2.378521   -1.223351
H       -6.296298    1.863893   -1.822215
F       -3.416893    0.348806   -2.314110
F       -5.388292   -0.278280   -3.029416
F       -4.910310   -0.353895   -0.929610
36
14b_kch2cf3_khmds_wb97xd
N       -3.392675    1.077951   -6.251858
K       -3.337787   -1.129460   -4.640598
Si       -1.797901    1.589846   -6.297003
Si       -4.579855    0.735520   -7.383377
C       -1.070734    1.950004   -7.999067
C       -1.506930    3.170470   -5.288034
C       -0.613093    0.336841   -5.499946
C       -4.088845    0.875934   -9.198616
C       -5.271571   -1.023405   -7.191831
C       -6.116384    1.833576   -7.193007
H       -0.032913    2.285675   -7.907153
H       -1.627774    2.736507   -8.515512
H       -1.077053    1.064678   -8.640250
H       -0.452323    3.458449   -5.337001
H       -1.735981    3.038111   -4.224221
H       -2.078786    4.023863   -5.669870
H       -0.658365   -0.645886   -5.983320
H       -0.789657    0.211682   -4.424938
H        0.420974    0.682050   -5.594149
H       -3.269809    0.195898   -9.448223
H       -3.767398    1.888923   -9.454625
H       -4.936781    0.623959   -9.843368
H       -4.503586   -1.794211   -7.325543
H       -6.033666   -1.212753   -7.953895
H       -5.767362   -1.179450   -6.226454
H       -6.846297    1.600160   -7.974211
H       -5.882525    2.899504   -7.293357
H       -6.633339    1.673345   -6.239664
K       -4.625757    2.894084   -4.521156
C       -5.213657    1.923513   -1.822312
C       -4.772490    0.591863   -2.063238
H       -4.638221    2.369490   -1.010287
H       -6.281880    1.931526   -1.601569
F       -3.423303    0.493151   -2.373229
F       -5.410840   -0.027309   -3.133906
F       -4.894967   -0.399377   -1.074385
36
14c_kch2cf3_khmds_b3lyp
N       -3.356445    1.102998   -6.249560
K       -3.297908   -1.090874   -4.660432
Si       -1.753479    1.593726   -6.312540
Si       -4.582696    0.775350   -7.347053
C       -1.012385    1.852728   -8.029918
C       -1.455786    3.225028   -5.379985
C       -0.595112    0.360472   -5.439599
C       -4.147463    0.939250   -9.177333
C       -5.268050   -0.988664   -7.141272
C       -6.106632    1.882794   -7.085504
H        0.033846    2.165402   -7.954456
H       -1.548741    2.624903   -8.587151
H       -1.041859    0.935849   -8.623970
H       -0.405609    3.522333   -5.456603
H       -1.667723    3.142772   -4.307732
H       -2.043838    4.052138   -5.793463
H       -0.628717   -0.636540   -5.894108
H       -0.807085    0.268443   -4.367918
H        0.443611    0.696594   -5.510788
H       -3.337220    0.262970   -9.461258
H       -3.831812    1.955684   -9.425725
H       -5.013802    0.699473   -9.801863
H       -4.501224   -1.755534   -7.301323
H       -6.054754   -1.181387   -7.876781
H       -5.729604   -1.148783   -6.159897
H       -6.877009    1.653588   -7.827931
H       -5.870914    2.946790   -7.200902
H       -6.575724    1.729706   -6.106905
K       -4.510348    2.922990   -4.515339
C       -5.398068    1.787216   -1.975205
C       -4.804603    0.511996   -2.098203
H       -4.907107    2.381346   -1.205499
H       -6.472915    1.713594   -1.820486
F       -3.442376    0.540061   -2.450489
F       -5.390583   -0.306056   -3.064812
F       -4.749399   -0.393633   -0.987167
36
14d_kch2cf3_khmds_m062x
N       -3.396064    1.074584   -6.236213
K       -3.349605   -1.110391   -4.661667
Si       -1.798531    1.572909   -6.245640
Si       -4.606271    0.728914   -7.338843
C       -1.030104    1.872977   -7.939573
C       -1.534157    3.179003   -5.270518
C       -0.656417    0.329567   -5.375607
C       -4.144549    0.884166   -9.158927
C       -5.279072   -1.034483   -7.126694
C       -6.138644    1.821969   -7.100528
H        0.011817    2.191896   -7.841021
H       -1.564915    2.653228   -8.487587
H       -1.043788    0.968141   -8.552773
H       -0.481650    3.474636   -5.308821
H       -1.779767    3.069163   -4.208138
H       -2.106990    4.017074   -5.682896
H       -0.681563   -0.660905   -5.844203
H       -0.883795    0.225612   -4.308309
H        0.381856    0.669845   -5.428341
H       -3.324678    0.210856   -9.422560
H       -3.830706    1.901730   -9.405943
H       -4.997315    0.635546   -9.797649
H       -4.507029   -1.798467   -7.273244
H       -6.055813   -1.234727   -7.870435
H       -5.752141   -1.187562   -6.149634
H       -6.896528    1.580621   -7.851546
H       -5.911928    2.887383   -7.218365
H       -6.617231    1.666126   -6.126869
K       -4.583963    2.872042   -4.547064
C       -5.241509    1.884434   -1.800465
C       -4.686072    0.732640   -2.404879
H       -4.634723    2.220328   -0.962572
H       -6.284371    1.725787   -1.535199
F       -3.379314    0.906925   -2.846536
F       -5.369438    0.311186   -3.541353
F       -4.554562   -0.498032   -1.728562
36
14e_kch2cf3_khmds_m06l
N       -3.365298    1.106480   -6.209729
K       -3.328500   -1.098154   -4.558721
Si       -1.766772    1.581153   -6.264211
Si       -4.588958    0.746233   -7.285677
C       -1.007312    1.828782   -7.969968
C       -1.459042    3.209940   -5.342537
C       -0.617851    0.355286   -5.381319
C       -4.181735    0.892103   -9.118722
C       -5.253502   -1.017687   -7.062390
C       -6.126811    1.826116   -7.030351
H        0.037281    2.140780   -7.892421
H       -1.528201    2.596964   -8.544649
H       -1.024492    0.914402   -8.566004
H       -0.406391    3.495721   -5.405528
H       -1.681804    3.147421   -4.272905
H       -2.023443    4.048564   -5.761018
H       -0.655626   -0.650201   -5.811578
H       -0.816760    0.276118   -4.307972
H        0.423458    0.676125   -5.461058
H       -3.370744    0.224353   -9.415331
H       -3.880757    1.904882   -9.393203
H       -5.048110    0.637347   -9.734356
H       -4.486157   -1.785181   -7.203010
H       -6.030033   -1.232911   -7.800108
H       -5.724849   -1.177858   -6.087958
H       -6.900655    1.571912   -7.758518
H       -5.926124    2.893056   -7.166112
H       -6.590190    1.686761   -6.049045
K       -4.538786    2.959036   -4.506049
C       -5.381099    1.785292   -1.782677
C       -4.769042    0.747295   -2.486501
H       -4.828695    2.058239   -0.887826
H       -6.431522    1.587356   -1.588275
F       -3.440493    0.997756   -2.837868
F       -5.397036    0.420675   -3.688436
F       -4.593484   -0.609435   -1.967142
36
14f_kch2cf3_khmds_bp86
N       -3.480767    1.046899   -6.262700
K       -3.435787   -1.142927   -4.696047
Si       -1.885752    1.608438   -6.237848
Si       -4.614586    0.687014   -7.463112
C       -1.128641    2.102155   -7.903712
C       -1.685302    3.135072   -5.111899
C       -0.688402    0.324622   -5.484550
C       -4.006246    0.732383   -9.257317
C       -5.361173   -1.055184   -7.223746
C       -6.134411    1.841401   -7.400578
H       -0.102956    2.484636   -7.767166
H       -1.716561    2.895704   -8.392137
H       -1.076537    1.249942   -8.599026
H       -0.627656    3.444907   -5.070539
H       -1.985538    2.934498   -4.068139
H       -2.248615    4.009788   -5.482683
H       -0.716291   -0.638597   -6.024081
H       -0.878647    0.138831   -4.412383
H        0.352222    0.685225   -5.543204
H       -3.167439    0.035439   -9.414154
H       -3.662792    1.737516   -9.547432
H       -4.813959    0.442850   -9.950614
H       -4.608713   -1.857945   -7.323520
H       -6.124194   -1.254472   -7.994676
H       -5.877768   -1.167525   -6.253728
H       -6.822085    1.621602   -8.234445
H       -5.853748    2.904804   -7.496362
H       -6.730914    1.714299   -6.479523
K       -4.811533    2.754294   -4.580318
C       -4.790343    2.005940   -1.748918
C       -4.592183    0.646470   -2.043260
H       -4.039490    2.404020   -1.058391
H       -5.822226    2.231457   -1.454397
F       -3.267460    0.290511   -2.329264
F       -5.341513    0.168912   -3.186460
F       -4.961522   -0.418253   -1.102845
8
15a_TS-bF_pbe0
C       -1.653619    0.232838    0.085225
C       -1.085250    1.059979    1.059281
F       -1.765075    2.181364    1.403166
F        0.240961    1.735910    0.661145
F       -0.655141    0.475365    2.204337
H       -2.552235    0.612172   -0.386594
H       -1.614120   -0.830311    0.290479
K        0.497736    0.791737   -1.708184
8
15b_TS-bF_wb97xd
C       -1.646049    0.232071    0.073598
C       -1.080686    1.062192    1.057809
F       -1.771375    2.177603    1.407277
F        0.231025    1.734334    0.664766
F       -0.659561    0.472399    2.205567
H       -2.559630    0.609616   -0.369770
H       -1.629555   -0.825831    0.306452
K        0.529088    0.796673   -1.736847
8
15c_TS-bF_b3lyp
C       -1.624605    0.227697    0.049725
C       -1.062755    1.060669    1.043160
F       -1.842013    2.063745    1.613294
F        0.056644    1.929207    0.562618
F       -0.471647    0.417171    2.085715
H       -2.453696    0.684757   -0.482642
H       -1.818731   -0.781008    0.396685
K        0.630058    0.656817   -1.659702
8
15d_TS-bF_m062x
C       -1.684664    0.225291    0.114556
C       -1.100307    1.052701    1.065648
F       -1.749933    2.189333    1.400333
F        0.250712    1.729541    0.642687
F       -0.644314    0.485399    2.204141
H       -2.543124    0.614401   -0.412760
H       -1.598263   -0.839759    0.271093
K        0.483149    0.802149   -1.676845
8
15e_TS-bF_m06l
C       -1.616871    0.220047    0.042070
C       -1.071630    1.053221    1.041938
F       -1.812014    2.104536    1.514641
F        0.136379    1.854676    0.595225
F       -0.546892    0.434791    2.122507
H       -2.498854    0.648737   -0.424072
H       -1.773456   -0.794036    0.392788
K        0.596595    0.737085   -1.676246
8
15f_TS-bF_bp86
C       -1.623236    0.230683    0.033994
C       -1.056728    1.054498    1.036222
F       -1.858263    2.018880    1.713973
F       -0.010370    2.004531    0.528041
F       -0.392128    0.391775    2.039474
H       -2.420082    0.725071   -0.533457
H       -1.898733   -0.760866    0.405400
K        0.672797    0.594484   -1.614795
36
16a_TS-bF_khmds_pbe0
N       -3.573323    1.119470   -6.333001
K       -4.005153   -0.965794   -4.680641
Si       -1.916028    1.360498   -6.292750
Si       -4.782307    1.028795   -7.488903
C       -1.040872    1.496899   -7.956434
C       -1.442381    2.924587   -5.328537
C       -1.022356   -0.032053   -5.361377
C       -4.273836    1.362389   -9.272687
C       -5.629522   -0.669866   -7.501131
C       -6.197352    2.240532   -7.127212
H        0.036131    1.638300   -7.814210
H       -1.412147    2.343884   -8.540845
H       -1.179868    0.592596   -8.556872
H       -0.361235    3.094851   -5.374266
H       -1.690692    2.849048   -4.262499
H       -1.922237    3.820927   -5.738967
H       -1.192673   -1.015064   -5.817465
H       -1.307802   -0.076551   -4.302776
H        0.060368    0.133315   -5.373598
H       -3.526225    0.644158   -9.621958
H       -3.849518    2.364843   -9.385495
H       -5.139736    1.291765   -9.940045
H       -4.913914   -1.483945   -7.667140
H       -6.366995   -0.727572   -8.309082
H       -6.183696   -0.872026   -6.575788
H       -6.963759    2.179535   -7.907414
H       -5.855058    3.282282   -7.105515
H       -6.709280    2.016967   -6.183029
C       -4.082850    0.893409   -2.061807
C       -5.357374    0.322703   -2.178966
F       -5.393991   -1.041591   -2.181535
F       -6.040989    0.569126   -3.511610
F       -6.359782    0.751765   -1.371982
H       -3.285852    0.189086   -1.849109
H       -4.045716    1.813824   -1.487135
K       -4.563167    2.728808   -4.386712
36
16b_TS-bF_khmds_wb97xd
N       -3.568377    1.117800   -6.326370
K       -4.013444   -0.980217   -4.632852
Si       -1.912586    1.360888   -6.308100
Si       -4.769598    1.030165   -7.488331
C       -1.057423    1.477477   -7.985187
C       -1.422817    2.937674   -5.372085
C       -0.999113   -0.015638   -5.372232
C       -4.255755    1.394954   -9.265972
C       -5.602945   -0.674902   -7.535968
C       -6.201701    2.220598   -7.122125
H        0.020592    1.618158   -7.857441
H       -1.433895    2.317383   -8.575031
H       -1.205182    0.567555   -8.573709
H       -0.344309    3.110207   -5.442008
H       -1.649933    2.873118   -4.301322
H       -1.915287    3.826915   -5.780635
H       -1.169874   -1.003924   -5.814293
H       -1.274841   -0.050517   -4.311436
H        0.081391    0.156223   -5.398001
H       -3.505949    0.685380   -9.625637
H       -3.833757    2.399343   -9.362096
H       -5.119488    1.332948   -9.935586
H       -4.877985   -1.480808   -7.694842
H       -6.324627   -0.729527   -8.356999
H       -6.170087   -0.890385   -6.622645
H       -6.963616    2.157820   -7.905202
H       -5.873173    3.265527   -7.086316
H       -6.711522    1.979892   -6.182001
C       -4.102828    0.847509   -2.022284
C       -5.406052    0.328149   -2.128662
F       -5.503668   -1.031102   -2.097243
F       -6.070863    0.577745   -3.467194
F       -6.388731    0.820571   -1.332492
H       -3.349368    0.111946   -1.764050
H       -4.034962    1.774705   -1.462350
K       -4.559412    2.736273   -4.339797
36
16c_TS-bF_khmds_b3lyp
N       -3.518362    1.108794   -6.326316
K       -3.882280   -0.995949   -4.664331
Si       -1.869344    1.406873   -6.327000
Si       -4.760442    1.025254   -7.448790
C       -1.041447    1.580328   -8.015717
C       -1.423520    2.989834   -5.369428
C       -0.910081    0.038264   -5.418137
C       -4.267594    1.169316   -9.266598
C       -5.726157   -0.606756   -7.302432
C       -6.077331    2.368148   -7.163519
H        0.034281    1.748840   -7.903714
H       -1.451170    2.422015   -8.579853
H       -1.174614    0.680371   -8.621655
H       -0.352830    3.202897   -5.445785
H       -1.636775    2.904967   -4.297547
H       -1.950083    3.866674   -5.761977
H       -1.057815   -0.944725   -5.879624
H       -1.182926   -0.026155   -4.358333
H        0.165859    0.236374   -5.441268
H       -3.561310    0.386139   -9.553960
H       -3.797874    2.132636   -9.481097
H       -5.145819    1.077795   -9.913521
H       -5.083404   -1.479738   -7.462760
H       -6.518699   -0.658724   -8.055125
H       -6.224346   -0.710711   -6.331758
H       -6.842881    2.335116   -7.944842
H       -5.644668    3.374404   -7.185873
H       -6.610582    2.237827   -6.214829
C       -4.189134    0.729868   -2.044985
C       -5.479691    0.205938   -2.245006
F       -5.534541   -1.160515   -2.373219
F       -6.118687    0.619067   -3.546046
F       -6.516834    0.554955   -1.405554
H       -3.472153   -0.000972   -1.687690
H       -4.172490    1.663102   -1.489478
K       -4.495445    2.688348   -4.320724
36
16d_TS-bF_khmds_m062x
N       -3.585553    1.111325   -6.337097
K       -3.996354   -0.990498   -4.720607
Si       -1.934716    1.369189   -6.257932
Si       -4.800003    1.012717   -7.482880
C       -1.052050    1.588694   -7.907883
C       -1.497225    2.894039   -5.217089
C       -1.037689   -0.048006   -5.368739
C       -4.270074    1.254912   -9.274613
C       -5.700625   -0.656581   -7.419201
C       -6.179551    2.277892   -7.170301
H        0.019032    1.753217   -7.757413
H       -1.445654    2.445731   -8.460696
H       -1.166668    0.704691   -8.540823
H       -0.417974    3.072581   -5.228622
H       -1.773070    2.763917   -4.163922
H       -1.972869    3.804514   -5.597656
H       -1.202425   -1.016468   -5.853955
H       -1.331525   -0.123200   -4.314981
H        0.042910    0.122565   -5.368519
H       -3.527298    0.511620   -9.576037
H       -3.830859    2.244108   -9.428879
H       -5.126135    1.162904   -9.949616
H       -5.018445   -1.500749   -7.568083
H       -6.454489   -0.717403   -8.209634
H       -6.240620   -0.800218   -6.475937
H       -6.937623    2.221806   -7.957058
H       -5.804505    3.307185   -7.167024
H       -6.707282    2.091037   -6.227853
C       -3.993920    0.894774   -2.151485
C       -5.271536    0.340647   -2.278917
F       -5.337965   -1.021534   -2.270388
F       -5.939185    0.566753   -3.635730
F       -6.275613    0.804107   -1.504426
H       -3.190957    0.184476   -2.003951
H       -3.939515    1.804195   -1.566420
K       -4.593156    2.734960   -4.434125
36
16e_TS-bF_khmds_m06l
N       -3.564887    1.114664   -6.346486
K       -3.960098   -0.992694   -4.670231
Si       -1.919504    1.383175   -6.281491
Si       -4.785283    1.009622   -7.478256
C       -1.039329    1.643215   -7.925687
C       -1.477970    2.891998   -5.220378
C       -0.994088   -0.032572   -5.423613
C       -4.286978    1.193891   -9.284531
C       -5.716219   -0.639015   -7.370391
C       -6.144404    2.301144   -7.189776
H        0.031080    1.805712   -7.776581
H       -1.422585    2.511972   -8.464268
H       -1.143181    0.782167   -8.588562
H       -0.401026    3.076010   -5.230767
H       -1.742423    2.754067   -4.166926
H       -1.948341    3.814485   -5.573440
H       -1.151345   -1.001551   -5.906465
H       -1.262060   -0.128801   -4.366573
H        0.084363    0.142356   -5.436755
H       -3.570024    0.430304   -9.592109
H       -3.830573    2.164311   -9.488435
H       -5.154320    1.103066   -9.943187
H       -5.063406   -1.504712   -7.515778
H       -6.485854   -0.704944   -8.143152
H       -6.244433   -0.767208   -6.420270
H       -6.906896    2.248097   -7.970553
H       -5.764018    3.326732   -7.203816
H       -6.680879    2.150867   -6.247617
C       -4.014015    0.822666   -2.190602
C       -5.326366    0.309752   -2.277977
F       -5.411881   -1.051429   -2.291197
F       -6.001748    0.622399   -3.586291
F       -6.314981    0.746853   -1.445183
H       -3.331547    0.107787   -1.741242
H       -3.978904    1.781629   -1.678164
K       -4.567067    2.753887   -4.411741
36
16f_TS-bF_khmds_bp86
N       -3.541137    1.063346   -6.317945
K       -3.882493   -1.058409   -4.713369
Si       -1.890771    1.421991   -6.305938
Si       -4.771223    1.029881   -7.474912
C       -1.033051    1.541369   -7.991937
C       -1.506364    3.067322   -5.412692
C       -0.913979    0.122610   -5.307349
C       -4.232422    1.094714   -9.291272
C       -5.832946   -0.544917   -7.297451
C       -6.018276    2.459528   -7.253434
H        0.047346    1.727295   -7.868833
H       -1.444644    2.362554   -8.599732
H       -1.147616    0.610138   -8.569154
H       -0.440013    3.329142   -5.518175
H       -1.693826    3.016061   -4.325103
H       -2.083183    3.910487   -5.831009
H       -0.989605   -0.888087   -5.745903
H       -1.242291    0.078579   -4.253342
H        0.159869    0.372936   -5.282051
H       -3.545589    0.269464   -9.537978
H       -3.716896    2.038720   -9.528468
H       -5.104896    1.014435   -9.961597
H       -5.244927   -1.465773   -7.458077
H       -6.643455   -0.557165   -8.045402
H       -6.327927   -0.608360   -6.312136
H       -6.755383    2.467743   -8.074141
H       -5.519711    3.444244   -7.262767
H       -6.607931    2.372921   -6.323292
C       -4.103333    0.596820   -2.104480
C       -5.423493    0.107606   -2.206115
F       -5.522243   -1.263949   -2.392026
F       -6.181283    0.613757   -3.422134
F       -6.392177    0.426276   -1.241733
H       -3.388461   -0.155646   -1.758416
H       -4.024988    1.540735   -1.553317
K       -4.531871    2.611532   -4.306815
2
17a_kf_pbe0
K        3.901505    3.954613    5.782320
F        4.770752    3.796341    3.619991
2
17b_kf_wb97xd
K        3.898032    3.955245    5.790960
F        4.774225    3.795709    3.611351
2
17c_kf_b3lyp
K        3.898636    3.955135    5.789457
F        4.773621    3.795819    3.612854
2
17d_kf_m062x
K        3.902236    3.954480    5.780503
F        4.770021    3.796474    3.621808
2
17e_kf_m06l
K        3.900118    3.954866    5.785770
F        4.772139    3.796088    3.616541
2
17f_kf_bp86
K        3.898647    3.955133    5.789430
F        4.773610    3.795821    3.612881
30
18a_kf_khmds_pbe0
N       -3.366445    1.084606   -6.310570
K       -3.487513   -0.928669   -4.459485
Si       -1.771407    1.587042   -6.330737
Si       -4.576626    0.750937   -7.415878
C       -0.991204    1.868170   -8.024452
C       -1.522528    3.211537   -5.379782
C       -0.626526    0.361063   -5.441681
C       -4.138926    0.952015   -9.239151
C       -5.234069   -1.021179   -7.240946
C       -6.113811    1.831942   -7.141328
H        0.050638    2.190964   -7.921391
H       -1.522721    2.639966   -8.589366
H       -0.996751    0.953967   -8.625810
H       -0.483689    3.550780   -5.456257
H       -1.725915    3.105199   -4.306785
H       -2.149728    4.018476   -5.776908
H       -0.674528   -0.640382   -5.885432
H       -0.847886    0.280370   -4.370042
H        0.417057    0.687552   -5.508707
H       -3.315316    0.293000   -9.530135
H       -3.838844    1.978958   -9.468783
H       -4.998954    0.708092   -9.872454
H       -4.439846   -1.767098   -7.363059
H       -5.987886   -1.232233   -8.007332
H       -5.729663   -1.190959   -6.276890
H       -6.864755    1.638514   -7.915108
H       -5.878204    2.901769   -7.190059
H       -6.608853    1.624582   -6.184306
K       -4.583759    2.586359   -4.368824
F       -4.626188    0.604570   -2.927194
30
18b_kf_khmds_wb97xd
N       -3.372100    1.071529   -6.292686
K       -3.464643   -0.959340   -4.409459
Si       -1.786445    1.597303   -6.327412
Si       -4.567345    0.736956   -7.411601
C       -1.053979    1.967574   -8.026784
C       -1.532033    3.184501   -5.316361
C       -0.596606    0.355979   -5.521987
C       -4.077859    0.839573   -9.231449
C       -5.294085   -1.002037   -7.185197
C       -6.072849    1.880673   -7.229111
H       -0.016086    2.303236   -7.934805
H       -1.612144    2.755682   -8.540007
H       -1.061042    1.084584   -8.671514
H       -0.497167    3.531999   -5.395787
H       -1.719364    3.032683   -4.246831
H       -2.169392    4.002630   -5.669910
H       -0.656271   -0.631052   -5.993388
H       -0.778346    0.239075   -4.447015
H        0.440109    0.693837   -5.617633
H       -3.268735    0.143019   -9.468531
H       -3.740201    1.843176   -9.503688
H       -4.928580    0.590018   -9.873620
H       -4.531347   -1.782337   -7.284387
H       -6.054966   -1.204450   -7.945565
H       -5.793227   -1.122516   -6.216550
H       -6.799370    1.696383   -8.026751
H       -5.791529    2.937603   -7.290809
H       -6.611240    1.718580   -6.287863
K       -4.624435    2.555973   -4.305634
F       -4.603568    0.569073   -2.856518
30
18c_kf_khmds_b3lyp
N       -3.364907    1.088022   -6.317463
K       -3.491636   -0.933273   -4.452478
Si       -1.768531    1.587561   -6.334037
Si       -4.577181    0.752026   -7.420331
C       -0.985583    1.864335   -8.031818
C       -1.520460    3.216275   -5.380947
C       -0.627089    0.357346   -5.436689
C       -4.139964    0.959649   -9.247262
C       -5.229708   -1.026742   -7.244591
C       -6.120018    1.830391   -7.136469
H        0.056382    2.184810   -7.932482
H       -1.516087    2.634576   -8.597680
H       -0.994766    0.949803   -8.630664
H       -0.482835    3.557285   -5.450444
H       -1.731071    3.108870   -4.310345
H       -2.146991    4.021615   -5.779733
H       -0.676077   -0.643312   -5.879754
H       -0.858543    0.276574   -4.368092
H        0.417407    0.679076   -5.494448
H       -3.315740    0.303834   -9.539604
H       -3.840327    1.986527   -9.472577
H       -4.997740    0.717600   -9.882772
H       -4.432628   -1.768166   -7.366740
H       -5.985036   -1.243832   -8.006268
H       -5.718899   -1.197019   -6.278378
H       -6.878154    1.636148   -7.901453
H       -5.887003    2.899764   -7.186067
H       -6.603323    1.622904   -6.174543
K       -4.585353    2.598345   -4.362735
F       -4.632986    0.608917   -2.911990
30
18d_kf_khmds_m062x
N       -3.371123    1.114917   -6.320625
K       -3.498962   -0.872074   -4.457182
Si       -1.770745    1.595626   -6.327965
Si       -4.578102    0.747063   -7.416315
C       -1.008087    1.922776   -8.020828
C       -1.501036    3.182327   -5.322209
C       -0.635749    0.329871   -5.483564
C       -4.130627    0.925608   -9.239057
C       -5.218724   -1.027674   -7.210662
C       -6.126647    1.813643   -7.156556
H        0.034387    2.240225   -7.923141
H       -1.546051    2.710726   -8.554719
H       -1.024721    1.027077   -8.647378
H       -0.454607    3.497962   -5.371425
H       -1.725461    3.040936   -4.258598
H       -2.101877    4.016770   -5.699775
H       -0.723557   -0.663710   -5.935821
H       -0.833892    0.243940   -4.408978
H        0.412778    0.629332   -5.573129
H       -3.304723    0.264374   -9.514379
H       -3.829810    1.949141   -9.477807
H       -4.984301    0.673314   -9.875177
H       -4.416658   -1.767507   -7.304883
H       -5.959817   -1.262465   -7.980538
H       -5.723846   -1.177857   -6.249582
H       -6.879891    1.592152   -7.918463
H       -5.906418    2.884085   -7.230252
H       -6.607393    1.618974   -6.190900
K       -4.590396    2.668076   -4.449059
F       -4.628788    0.712279   -3.009884
30
18e_kf_khmds_m06l
N       -3.399752    1.181808   -6.342706
K       -3.559188   -0.792356   -4.406103
Si       -1.787249    1.598743   -6.330229
Si       -4.584721    0.759688   -7.433752
C       -0.986767    1.929199   -8.003405
C       -1.466468    3.151065   -5.290081
C       -0.695510    0.290080   -5.493652
C       -4.169882    0.967013   -9.259721
C       -5.145161   -1.043878   -7.241009
C       -6.182371    1.741413   -7.154401
H        0.057487    2.231356   -7.890668
H       -1.494555    2.727075   -8.548905
H       -0.996396    1.045689   -8.644631
H       -0.406891    3.417828   -5.297994
H       -1.726459    3.007229   -4.236422
H       -2.005511    4.029571   -5.656273
H       -0.820223   -0.706625   -5.926696
H       -0.873304    0.215803   -4.416082
H        0.363563    0.539244   -5.595849
H       -3.334669    0.333991   -9.565528
H       -3.897974    1.996171   -9.502379
H       -5.020722    0.701873   -9.892396
H       -4.314010   -1.752478   -7.301155
H       -5.847935   -1.325327   -8.029070
H       -5.675262   -1.225052   -6.300528
H       -6.948388    1.464162   -7.882710
H       -6.041146    2.821399   -7.254711
H       -6.625898    1.548154   -6.172358
K       -4.590790    2.830138   -4.495385
F       -4.458693    0.946932   -2.964052
30
18f_kf_khmds_bp86
N       -3.373488    1.066844   -6.284576
K       -3.425141   -0.954914   -4.442808
Si       -1.783268    1.626640   -6.323393
Si       -4.568665    0.710684   -7.419767
C       -1.109951    2.165620   -8.012946
C       -1.537557    3.129823   -5.170991
C       -0.550497    0.330050   -5.656324
C       -4.027264    0.637734   -9.236472
C       -5.388734   -0.975404   -7.059834
C       -6.020121    1.950906   -7.357784
H       -0.081413    2.554340   -7.922651
H       -1.729587    2.963614   -8.453204
H       -1.087628    1.328397   -8.728078
H       -0.491958    3.479872   -5.202694
H       -1.744073    2.888437   -4.112868
H       -2.164823    3.989379   -5.466177
H       -0.631595   -0.626816   -6.199941
H       -0.687341    0.129879   -4.578446
H        0.490818    0.677036   -5.767704
H       -3.217323   -0.095215   -9.382654
H       -3.662146    1.613423   -9.593640
H       -4.867687    0.338935   -9.885794
H       -4.671343   -1.812320   -7.126082
H       -6.185663   -1.187795   -7.792303
H       -5.872682   -1.002272   -6.067227
H       -6.738906    1.761986   -8.173184
H       -5.670800    2.991583   -7.470142
H       -6.602889    1.879039   -6.421857
K       -4.640047    2.525059   -4.342488
F       -4.593071    0.545364   -2.876823
6
19a_difluoroethene_pbe0
C       -2.774232    0.238949   -0.000000
H       -2.227631   -0.692715    0.000000
H       -3.854457    0.246092    0.000000
C       -2.118163    1.375562   -0.000000
F       -0.806699    1.500298    0.000000
F       -2.666061    2.573613    0.000000
6
19b_difluoroethene_wb97xd
C       -2.773975    0.239447   -0.000000
H       -2.228368   -0.691725    0.000000
H       -3.853261    0.245838    0.000000
C       -2.118477    1.375062   -0.000000
F       -0.806366    1.499566    0.000000
F       -2.666795    2.573611    0.000000
6
19c_difluoroethene_b3lyp
C       -2.775242    0.237158    0.000000
H       -2.231414   -0.694717   -0.000000
H       -3.854271    0.241885   -0.000000
C       -2.118968    1.374148    0.000000
F       -0.797704    1.501402   -0.000000
F       -2.669644    2.581923   -0.000000
6
19d_difluoroethene_m062x
C       -2.774731    0.237989    0.000000
H       -2.226176   -0.690789   -0.000000
H       -3.853451    0.248571   -0.000000
C       -2.119851    1.372501    0.000000
F       -0.806862    1.500265   -0.000000
F       -2.666171    2.573263   -0.000000
6
19e_difluoroethene_m06l
C       -2.774281    0.238701   -0.000000
H       -2.232185   -0.692216    0.000000
H       -3.851602    0.242851    0.000000
C       -2.117666    1.376193   -0.000000
F       -0.806939    1.502223    0.000000
F       -2.664568    2.574047    0.000000
6
19f_difluoroethene_bp86
C       -2.778285    0.231912   -0.000000
H       -2.229421   -0.706996    0.000000
H       -3.865923    0.237391    0.000000
C       -2.116566    1.378339   -0.000000
F       -0.784951    1.505887    0.000000
F       -2.672095    2.595266    0.000000


1
section_khmds solvation
X        0.000000    0.000000    0.000000
82
khmds_dimer_1thf_b3lyp
K        5.509374   12.605450    1.934489
Si        8.591336   10.722142    0.784380
Si        6.097856    9.085611    1.328500
N        6.937425   10.488688    0.947744
C        8.957811   12.517073    0.285002
H       10.021643   12.654881    0.068620
H        8.712797   13.201394    1.103551
H        8.407399   12.859138   -0.595396
C        9.608039   10.452922    2.359833
H        9.586952    9.407333    2.677241
H        9.215677   11.055511    3.185128
H       10.656629   10.733128    2.213955
C        9.390993    9.608383   -0.529826
H        8.885006    9.679225   -1.496908
H        9.337415    8.561113   -0.216075
H       10.447078    9.847261   -0.692001
C        4.471406    9.488502    2.222803
H        3.829975   10.159067    1.643747
H        4.656718    9.945747    3.200587
H        3.888241    8.580765    2.405463
C        5.605042    8.075791   -0.204179
H        4.913435    8.613487   -0.860605
H        5.105466    7.141879    0.073507
H        6.489009    7.812563   -0.793273
C        7.000209    7.864904    2.460938
H        6.367603    7.004045    2.700862
H        7.286844    8.339565    3.403637
H        7.911759    7.482112    1.993184
C        3.160976   12.572296    4.756974
O        4.106165   13.418643    4.065810
C        3.616337   14.777094    4.031960
C        2.455228   14.826387    5.015369
C        1.896676   13.403523    4.925612
H        3.005780   11.668541    4.165780
H        3.589708   12.288958    5.722861
H        4.437969   15.443640    4.296577
H        3.286761   15.009196    3.014765
H        2.820538   15.029144    6.024333
H        1.726220   15.592021    4.752254
H        1.326959   13.109742    5.806540
H        1.255880   13.300773    4.048426
K        6.002594   11.383725   -1.542626
Si        2.853699   12.840171   -0.608614
Si        5.120087   14.920378   -0.759924
N        4.423890   13.416541   -0.509080
C        2.815603   11.042400   -1.227390
H        1.792301   10.655026   -1.220696
H        3.403596   10.369173   -0.597958
H        3.172366   10.953824   -2.260142
C        1.963579   12.802499    1.067504
H        1.894910   13.811422    1.483298
H        2.478577   12.176989    1.801656
H        0.944796   12.412243    0.975871
C        1.682151   13.769817   -1.771213
H        2.110671   13.867286   -2.773208
H        1.460372   14.775608   -1.407167
H        0.730447   13.237094   -1.868763
C        6.193777   15.473461    0.712087
H        7.035507   14.799342    0.898149
H        5.609760   15.568295    1.633760
H        6.630517   16.457581    0.516366
C        6.297600   14.926024   -2.245666
H        7.104529   14.197614   -2.130759
H        6.768493   15.903756   -2.389120
H        5.756709   14.681668   -3.164391
C        3.929890   16.366243   -1.044045
H        4.478551   17.310985   -1.117057
H        3.215201   16.462866   -0.221361
H        3.357973   16.245188   -1.967018
C        7.230965   12.308340   -4.784937
O        7.721152   11.733777   -3.561121
C        9.144186   11.913526   -3.565273
C        9.351226   13.308961   -4.137475
C        8.195805   13.451371   -5.150649
H        7.215480   11.536980   -5.561290
H        6.209585   12.644528   -4.607372
H        9.501114   11.792146   -2.545693
H        9.607900   11.147542   -4.198503
H        9.257670   14.051095   -3.344589
H       10.332162   13.422361   -4.597824
H        7.713494   14.423523   -5.065318
H        8.547409   13.338809   -6.175762
82
khmds_dimer_1thf_b3pw91
K        5.520143   12.579202    1.958063
Si        8.582924   10.695340    0.765255
Si        6.100100    9.074342    1.319362
N        6.928217   10.484805    0.943703
C        8.965013   12.480837    0.257795
H       10.026709   12.603075    0.020188
H        8.748019   13.164507    1.085450
H        8.401093   12.836197   -0.609736
C        9.606403   10.426865    2.331373
H        9.584317    9.381347    2.650806
H        9.219438   11.033002    3.157298
H       10.655096   10.704406    2.177717
C        9.357905    9.567370   -0.545191
H        8.845263    9.636873   -1.509543
H        9.294149    8.522700   -0.222857
H       10.416047    9.793169   -0.715615
C        4.474771    9.462995    2.213075
H        3.834037   10.143655    1.643648
H        4.658706    9.903020    3.199604
H        3.891275    8.551593    2.378783
C        5.618193    8.062713   -0.210267
H        4.920535    8.592644   -0.867347
H        5.128320    7.123804    0.069859
H        6.505351    7.807823   -0.799117
C        7.008468    7.862615    2.449731
H        6.380751    6.997702    2.690352
H        7.291563    8.341310    3.392136
H        7.922570    7.485482    1.981066
C        3.211454   12.676120    4.812942
O        4.123343   13.498192    4.069411
C        3.596913   14.829465    3.954053
C        2.415479   14.898602    4.905642
C        1.913698   13.457954    4.894269
H        3.106085   11.717786    4.299215
H        3.632508   12.492438    5.808022
H        4.390840   15.538249    4.199234
H        3.283664   14.998603    2.918110
H        2.749708   15.177704    5.908167
H        1.665896   15.619926    4.579232
H        1.329305   13.197259    5.777106
H        1.303749   13.272918    4.007360
K        6.008992   11.389132   -1.524719
Si        2.870027   12.807205   -0.596522
Si        5.105394   14.898635   -0.715869
N        4.436497   13.384321   -0.458097
C        2.845666   11.015274   -1.220589
H        1.823284   10.623936   -1.214739
H        3.435476   10.343419   -0.589920
H        3.202240   10.929660   -2.254071
C        1.945277   12.762571    1.054444
H        1.866080   13.771510    1.469699
H        2.449073   12.135488    1.796129
H        0.929326   12.369606    0.940134
C        1.728219   13.735779   -1.782792
H        2.190376   13.852483   -2.768290
H        1.480213   14.733424   -1.411534
H        0.787542   13.191148   -1.919640
C        6.249375   15.429090    0.703460
H        7.091983   14.744740    0.844805
H        5.712285   15.528027    1.653122
H        6.686121   16.409913    0.488869
C        6.200071   14.944493   -2.258228
H        7.021425   14.224430   -2.194551
H        6.650583   15.930826   -2.411360
H        5.612923   14.705471   -3.150227
C        3.893531   16.336865   -0.904610
H        4.430178   17.290610   -0.954664
H        3.202696   16.390211   -0.057158
H        3.296250   16.246411   -1.815560
C        7.245725   12.352067   -4.770318
O        7.720278   11.752089   -3.562478
C        9.136308   11.921799   -3.562808
C        9.349431   13.332855   -4.080298
C        8.201632   13.510748   -5.088123
H        7.250757   11.602988   -5.570585
H        6.216218   12.672132   -4.602917
H        9.497662   11.758113   -2.549158
H        9.596459   11.178266   -4.227173
H        9.253135   14.045528   -3.259487
H       10.333801   13.463035   -4.530825
H        7.713657   14.477293   -4.965854
H        8.556437   13.441620   -6.116999
82
khmds_dimer_1thf_m062x
K        5.557788   12.695493    1.862308
Si        8.555081   10.726961    0.618189
Si        6.061009    9.195846    1.449612
N        6.915902   10.537830    0.918402
C        8.908851   12.520998    0.118553
H        9.950767   12.659521   -0.186224
H        8.741923   13.182148    0.975824
H        8.280078   12.885671   -0.702325
C        9.702219   10.398576    2.082039
H        9.689113    9.344716    2.372114
H        9.404834   10.986753    2.955180
H       10.736572   10.661747    1.839398
C        9.198638    9.605962   -0.768603
H        8.628163    9.708463   -1.697337
H        9.118474    8.560069   -0.453852
H       10.250567    9.795579   -1.003915
C        4.508426    9.729739    2.397101
H        3.858769   10.386844    1.807730
H        4.776645   10.252925    3.321809
H        3.902575    8.865499    2.684854
C        5.473444    8.070673    0.042404
H        4.802836    8.571845   -0.662365
H        4.932091    7.201011    0.427929
H        6.332201    7.697507   -0.524772
C        6.994717    8.048804    2.625431
H        6.349097    7.242372    2.986663
H        7.368256    8.593814    3.497081
H        7.853294    7.585402    2.130172
C        2.948037   12.327168    4.647875
O        4.019595   13.044382    4.015827
C        3.730321   14.449683    4.003486
C        2.569336   14.642001    4.966786
C        1.810666   13.326490    4.798370
H        2.689329   11.467811    4.027655
H        3.296129   11.967581    5.620301
H        4.630542   14.992095    4.296722
H        3.448951   14.747850    2.986591
H        2.940451   14.738770    5.988700
H        1.974526   15.521079    4.725103
H        1.163798   13.088989    5.641153
H        1.208511   13.351057    3.888281
K        5.942581   11.342536   -1.556904
Si        2.865723   12.849760   -0.599167
Si        5.124490   14.923726   -0.855461
N        4.439785   13.422593   -0.563362
C        2.822133   11.027401   -1.123660
H        1.805354   10.629800   -1.057076
H        3.444144   10.397983   -0.478857
H        3.142142   10.888348   -2.162876
C        2.007776   12.907704    1.088197
H        1.846768   13.948537    1.386641
H        2.595408   12.425839    1.876297
H        1.029895   12.416382    1.064342
C        1.678044   13.727241   -1.777250
H        2.088013   13.783484   -2.790067
H        1.463112   14.746735   -1.447695
H        0.725644   13.190774   -1.833347
C        6.228388   15.497754    0.579578
H        7.079677   14.829361    0.746146
H        5.668082   15.596006    1.516315
H        6.650930   16.483327    0.363140
C        6.255814   14.912901   -2.370456
H        7.005344   14.116562   -2.312220
H        6.795252   15.858133   -2.487661
H        5.667438   14.751293   -3.279092
C        3.915645   16.348372   -1.134146
H        4.451713   17.297474   -1.231907
H        3.215016   16.447790   -0.299320
H        3.329491   16.204498   -2.045339
C        7.338546   12.370485   -4.588669
O        7.836962   11.784982   -3.382956
C        9.251059   11.965858   -3.410653
C        9.431395   13.389250   -3.914135
C        8.279879   13.541060   -4.925284
H        7.347111   11.616457   -5.381206
H        6.308371   12.682193   -4.412307
H        9.637149   11.791963   -2.409173
H        9.697799   11.239549   -4.100295
H        9.308723   14.087040   -3.084286
H       10.411695   13.550501   -4.359282
H        7.778749   14.501297   -4.817279
H        8.636856   13.457148   -5.950667
82
khmds_dimer_1thf_m06l
K        5.550703   12.659696    1.938904
Si        8.569194   10.699971    0.676932
Si        6.088475    9.143581    1.421519
N        6.929625   10.512220    0.952026
C        8.928574   12.485936    0.159460
H        9.971957   12.624224   -0.135918
H        8.758441   13.168946    0.996851
H        8.318202   12.851294   -0.672655
C        9.704055   10.396694    2.153814
H        9.716540    9.347239    2.453970
H        9.397849   10.976874    3.027402
H       10.736843   10.675877    1.928439
C        9.247801    9.573748   -0.686775
H        8.691799    9.638238   -1.625994
H        9.196493    8.528840   -0.368136
H       10.295791    9.779544   -0.921206
C        4.524370    9.618540    2.378353
H        3.862890   10.287919    1.819642
H        4.769201   10.107301    3.326349
H        3.923837    8.741818    2.632100
C        5.517212    8.077750   -0.036640
H        4.832680    8.589788   -0.717967
H        4.992534    7.179065    0.298535
H        6.371181    7.741207   -0.630632
C        7.016659    7.949491    2.550137
H        6.385203    7.112928    2.860551
H        7.370104    8.441188    3.459179
H        7.891258    7.520778    2.054863
C        2.917649   12.455336    4.745168
O        3.977772   13.156996    4.075054
C        3.667025   14.558329    4.022123
C        2.498168   14.763816    4.959540
C        1.769148   13.433883    4.845815
H        2.680725   11.555406    4.174090
H        3.272230   12.143864    5.734133
H        4.559312   15.122062    4.303370
H        3.405252   14.828910    2.990041
H        2.853349   14.917894    5.979845
H        1.888509   15.621716    4.683820
H        1.114798   13.222826    5.689071
H        1.166303   13.406410    3.936485
K        5.985004   11.318750   -1.562721
Si        2.888938   12.833584   -0.605539
Si        5.124844   14.904530   -0.796172
N        4.461653   13.394533   -0.518676
C        2.845596   11.009244   -1.116594
H        1.830464   10.609769   -1.058391
H        3.455768   10.374500   -0.468119
H        3.170014   10.848482   -2.149607
C        1.978367   12.902380    1.051179
H        1.824211   13.939794    1.360144
H        2.524850   12.405134    1.857192
H        0.991520   12.433991    1.004032
C        1.737529   13.700038   -1.825071
H        2.182252   13.785809   -2.819616
H        1.474869   14.708620   -1.501413
H        0.800400   13.148475   -1.938647
C        6.264690   15.464932    0.613274
H        7.114780   14.796368    0.773555
H        5.737340   15.579724    1.565006
H        6.696059   16.443497    0.389318
C        6.217611   14.927863   -2.337672
H        6.981400   14.144864   -2.311332
H        6.745772   15.876341   -2.467958
H        5.620165   14.767065   -3.238875
C        3.910655   16.334046   -1.008670
H        4.434121   17.291902   -1.068071
H        3.211669   16.402629   -0.170714
H        3.315043   16.239482   -1.918298
C        7.312360   12.384252   -4.660579
O        7.834017   11.787203   -3.467991
C        9.247874   11.980740   -3.523018
C        9.407816   13.398254   -4.023859
C        8.244917   13.546452   -5.011000
H        7.287584   11.634611   -5.459310
H        6.284416   12.690224   -4.456331
H        9.651856   11.799979   -2.528950
H        9.693772   11.253688   -4.214768
H        9.298802   14.094789   -3.191195
H       10.380102   13.576327   -4.478904
H        7.748638   14.509307   -4.905567
H        8.583169   13.467512   -6.042878
82
khmds_dimer_1thf_pbe0
K        5.506332   12.581870    1.963729
Si        8.618747   10.694383    0.778582
Si        6.130034    9.085942    1.350792
N        6.961895   10.493129    0.964172
C        9.013357   12.466922    0.237297
H       10.080224   12.576625    0.013991
H        8.785782   13.174366    1.042508
H        8.467123   12.801479   -0.650822
C        9.646594   10.445506    2.345020
H        9.610169    9.407597    2.689220
H        9.276578   11.076972    3.160143
H       10.698842   10.701989    2.177339
C        9.392194    9.546421   -0.515914
H        8.882292    9.606062   -1.483338
H        9.328256    8.504504   -0.182938
H       10.451286    9.770398   -0.686177
C        4.501679    9.483780    2.235903
H        3.857630   10.151898    1.653360
H        4.678585    9.938288    3.217917
H        3.922719    8.571017    2.412838
C        5.644057    8.061286   -0.168629
H        4.952817    8.590223   -0.834516
H        5.144026    7.130412    0.121912
H        6.529987    7.789485   -0.752780
C        7.028602    7.878619    2.493501
H        6.393518    7.019448    2.736950
H        7.311216    8.360940    3.434787
H        7.942499    7.491019    2.031624
C        3.153140   12.651058    4.792957
O        4.056806   13.479749    4.053932
C        3.550380   14.818348    3.994065
C        2.396915   14.874941    4.977549
C        1.870056   13.446716    4.924370
H        3.023461   11.707269    4.256770
H        3.591413   12.434786    5.774591
H        4.360959   15.508999    4.239284
H        3.211165   15.026022    2.972300
H        2.762990   15.108281    5.981157
H        1.653741   15.622964    4.698961
H        1.295902   13.162960    5.807208
H        1.242537   13.303467    4.040832
K        6.019964   11.401381   -1.507038
Si        2.862107   12.823110   -0.632943
Si        5.096099   14.922012   -0.696154
N        4.426406   13.402317   -0.464050
C        2.851513   11.036828   -1.274465
H        1.826934   10.650679   -1.301843
H        3.419652   10.354609   -0.633017
H        3.236591   10.958628   -2.298876
C        1.906147   12.756806    0.999852
H        1.818134   13.759892    1.429540
H        2.393881   12.116919    1.742711
H        0.891969   12.367031    0.857358
C        1.735074   13.759870   -1.826867
H        2.208097   13.886852   -2.806455
H        1.479199   14.754128   -1.450033
H        0.797291   13.213846   -1.979812
C        6.235090   15.427849    0.736818
H        7.079647   14.742713    0.870250
H        5.694268   15.511222    1.686920
H        6.671078   16.413295    0.540351
C        6.195529   15.001476   -2.234192
H        7.016886   14.278514   -2.188185
H        6.646813   15.991927   -2.360286
H        5.609947   14.787180   -3.134438
C        3.887115   16.365219   -0.864048
H        4.427423   17.317986   -0.898786
H        3.194251   16.409080   -0.016925
H        3.290813   16.291047   -1.777853
C        7.218447   12.363468   -4.779620
O        7.699672   11.773774   -3.574955
C        9.117611   11.866516   -3.638096
C        9.385777   13.255477   -4.188875
C        8.188532   13.499519   -5.121770
H        7.204135   11.604854   -5.571941
H        6.195042   12.700948   -4.605444
H        9.516528   11.697418   -2.638319
H        9.507262   11.089467   -4.310189
H        9.392842   13.982661   -3.374472
H       10.345174   13.314213   -4.704325
H        7.739057   14.475731   -4.938085
H        8.476121   13.455221   -6.173039
82
khmds_dimer_1thf_wb97xd
K        5.542502   12.652777    1.908197
Si        8.550501   10.708002    0.730191
Si        6.063979    9.092849    1.357017
N        6.905669   10.479525    0.939814
C        8.902122   12.514879    0.272272
H        9.958112   12.662921    0.025155
H        8.685006   13.173680    1.120185
H        8.320143   12.882704   -0.579317
C        9.624361   10.384237    2.250998
H        9.604953    9.328455    2.535219
H        9.274656   10.964198    3.110956
H       10.668589   10.658334    2.067507
C        9.297768    9.631487   -0.639411
H        8.764859    9.729673   -1.590362
H        9.244951    8.576713   -0.349503
H       10.350797    9.866048   -0.825918
C        4.470493    9.520925    2.289926
H        3.818384   10.190574    1.719072
H        4.691065    9.993161    3.253642
H        3.884803    8.621707    2.504596
C        5.523008    8.069940   -0.145450
H        4.817036    8.603456   -0.790798
H        5.025876    7.143321    0.159627
H        6.389590    7.792285   -0.754430
C        6.984927    7.877315    2.473906
H        6.349782    7.027423    2.744058
H        7.308384    8.359516    3.401205
H        7.876291    7.477926    1.980435
C        3.175020   12.524546    4.732884
O        4.136941   13.369112    4.090237
C        3.666518   14.721441    4.062391
C        2.464465   14.767225    4.992558
C        1.906586   13.352117    4.859074
H        3.042055   11.623468    4.130347
H        3.562480   12.232724    5.714422
H        4.479613   15.378321    4.376112
H        3.383109   14.979806    3.035997
H        2.785878   14.954997    6.019140
H        1.752865   15.540350    4.706087
H        1.299966   13.046666    5.710527
H        1.305263   13.263273    3.952552
K        5.969816   11.350119   -1.580245
Si        2.834840   12.850305   -0.565072
Si        5.099764   14.907682   -0.864634
N        4.407770   13.417990   -0.549526
C        2.756079   11.043830   -1.140002
H        1.732836   10.662086   -1.071109
H        3.374037   10.383510   -0.523333
H        3.060821   10.928977   -2.186796
C        2.021496   12.850875    1.145842
H        1.967731   13.869882    1.540547
H        2.568111   12.242887    1.873481
H        1.000419   12.457648    1.106263
C        1.614724   13.763039   -1.683957
H        1.989067   13.834463   -2.709816
H        1.421474   14.779090   -1.330291
H        0.655078   13.236725   -1.717255
C        6.193688   15.519490    0.563528
H        7.049732   14.861325    0.748040
H        5.630822   15.633765    1.497027
H        6.611203   16.503186    0.327105
C        6.258517   14.855231   -2.359545
H        7.056933   14.117606   -2.232137
H        6.741823   15.821807   -2.534570
H        5.705134   14.592670   -3.266506
C        3.909812   16.338464   -1.196230
H        4.459726   17.276256   -1.326407
H        3.209919   16.478352   -0.366586
H        3.320764   16.172288   -2.102058
C        7.375045   12.313318   -4.715301
O        7.838746   11.767154   -3.482234
C        9.242832   11.994253   -3.444707
C        9.417672   13.400347   -3.996899
C        8.281108   13.514365   -5.028679
H        7.445884   11.549694   -5.497414
H        6.326052   12.584763   -4.589648
H        9.579842   11.875605   -2.417139
H        9.752579   11.252413   -4.072469
H        9.284648   14.130405   -3.197526
H       10.403983   13.548710   -4.434608
H        7.744472   14.455715   -4.921683
H        8.656256   13.453456   -6.049716
108
khmds_dimer_2thf_b3lyp
K        5.446070   12.675813    1.952786
Si        8.513600   10.671395    0.990408
Si        6.019423    9.107300    1.803147
N        6.873220   10.419759    1.205072
C        8.834872   12.479957    0.509327
H        9.897214   12.664694    0.323425
H        8.529580   13.148613    1.317727
H        8.294908   12.792333   -0.388904
C        9.613367   10.352796    2.502045
H        9.671506    9.284979    2.728390
H        9.227190   10.855018    3.391798
H       10.635220   10.708733    2.333759
C        9.277029    9.604680   -0.386686
H        8.778626    9.740812   -1.349997
H        9.191354    8.544811   -0.126448
H       10.340117    9.820274   -0.537004
C        4.430670    9.664851    2.682969
H        3.768797   10.244573    2.033511
H        4.657187   10.270012    3.566069
H        3.852690    8.802280    3.028608
C        5.464572    7.881084    0.466340
H        4.870927    8.356842   -0.318500
H        4.855984    7.075691    0.891240
H        6.331818    7.418170   -0.013455
C        6.933197    8.048667    3.085658
H        6.288527    7.251537    3.470928
H        7.262953    8.649233    3.938213
H        7.819190    7.573693    2.654673
C        2.756928   12.399764    4.745787
O        3.846282   13.084662    4.098157
C        3.672361   14.511477    4.220019
C        2.544660   14.713280    5.223954
C        1.694733   13.458651    5.005319
H        2.418372   11.594316    4.094308
H        3.122809   11.961867    5.680443
H        4.622320   14.945742    4.532195
H        3.404510   14.919685    3.239574
H        2.940349   14.731245    6.241887
H        1.999438   15.640455    5.050179
H        1.063271   13.211019    5.858100
H        1.059165   13.578431    4.125666
K        5.987906   11.185409   -1.391186
Si        2.785930   12.696502   -0.594704
Si        4.982875   14.813927   -0.919443
N        4.347015   13.302995   -0.576668
C        2.775075   10.824919   -0.915924
H        1.761112   10.424498   -0.818954
H        3.397878   10.271465   -0.208582
H        3.114918   10.577347   -1.926518
C        1.870189   12.922435    1.053340
H        1.793813   13.983788    1.307215
H        2.384794   12.423936    1.878090
H        0.853603   12.517320    1.014017
C        1.623933   13.414683   -1.911105
H        2.081981   13.378572   -2.904482
H        1.369893   14.456731   -1.702579
H        0.686705   12.850020   -1.957555
C        6.107777   15.461539    0.471552
H        6.961571   14.801937    0.647422
H        5.572802   15.589874    1.418135
H        6.519878   16.440343    0.206769
C        6.095675   14.794267   -2.453324
H        6.910993   14.075299   -2.343067
H        6.547788   15.772490   -2.646604
H        5.522555   14.512277   -3.341287
C        3.732644   16.209150   -1.215429
H        4.243174   17.169528   -1.343262
H        3.041179   16.313369   -0.373802
H        3.135698   16.032003   -2.113522
C        7.383428   12.135046   -4.610588
O        7.844523   11.691240   -3.325483
C        9.255446   11.936031   -3.296100
C        9.423593   13.291668   -3.970134
C        8.295350   13.305165   -5.023557
H        7.457147   11.309250   -5.324799
H        6.336029   12.414705   -4.508276
H        9.579775   11.910337   -2.259265
H        9.777102   11.146326   -3.851057
H        9.274639   14.087685   -3.240220
H       10.413439   13.412208   -4.409302
H        7.757879   14.251697   -5.014329
H        8.684081   13.148582   -6.029427
C        4.854172    9.366910   -4.322859
O        5.388237    9.105914   -3.008648
C        6.431795    8.124445   -3.108479
C        7.007976    8.307465   -4.501433
C        5.751386    8.623750   -5.321461
H        3.817921    9.024133   -4.362716
H        4.865075   10.447464   -4.480651
H        7.145601    8.307209   -2.306367
H        6.009591    7.121516   -2.977546
H        7.698843    9.151508   -4.505373
H        7.535570    7.422542   -4.856403
H        5.959982    9.222611   -6.207175
H        5.271560    7.698845   -5.645127
C        8.214074   14.762817    3.699475
O        7.106537   13.850337    3.731281
C        7.348501   12.829970    4.725390
C        8.732633   13.112244    5.313264
C        9.396763   13.972160    4.232866
H        8.334175   15.110059    2.673835
H        7.995199   15.627369    4.337514
H        6.554089   12.868749    5.472467
H        7.309609   11.858111    4.227073
H        8.642868   13.678632    6.242076
H        9.280081   12.194897    5.526002
H       10.186966   14.613242    4.622947
H        9.814995   13.344768    3.444015
108
khmds_dimer_2thf_b3pw91
K        5.456518   12.678357    1.970063
Si        8.536038   10.680314    0.975305
Si        6.074261    9.137679    1.884564
N        6.902948   10.450067    1.254473
C        8.852453   12.489723    0.514221
H        9.909612   12.677681    0.301631
H        8.569232   13.142534    1.344673
H        8.285329   12.818900   -0.361959
C        9.701303   10.315570    2.419767
H        9.755889    9.241603    2.618897
H        9.370931   10.802831    3.340116
H       10.717978   10.661964    2.203821
C        9.224533    9.629129   -0.447339
H        8.701060    9.790876   -1.393906
H        9.126738    8.566533   -0.200577
H       10.286916    9.827030   -0.627283
C        4.506218    9.692562    2.794898
H        3.821467   10.256852    2.154209
H        4.747764   10.310578    3.665909
H        3.945641    8.827712    3.164251
C        5.496355    7.901410    0.572755
H        4.876357    8.369575   -0.197324
H        4.906585    7.091753    1.016794
H        6.355946    7.445089    0.071999
C        7.022860    8.098057    3.149820
H        6.388143    7.307884    3.566088
H        7.381037    8.710471    3.982842
H        7.893280    7.614907    2.695560
C        2.669070   12.474561    4.678098
O        3.758241   13.148124    4.036736
C        3.563923   14.567388    4.106519
C        2.417820   14.787742    5.078207
C        1.589473   13.522753    4.875826
H        2.355206   11.640242    4.047995
H        3.015907   12.072238    5.637390
H        4.501205   15.028236    4.424686
H        3.310295   14.941790    3.107575
H        2.792376   14.837511    6.104045
H        1.867760   15.705307    4.867330
H        0.936156   13.292412    5.718004
H        0.977401   13.609054    3.974667
K        6.008813   11.174151   -1.338749
Si        2.824605   12.673501   -0.607122
Si        4.985129   14.804491   -0.872918
N        4.385688   13.276439   -0.540153
C        2.827824   10.789895   -0.812272
H        1.813206   10.391959   -0.707228
H        3.440582   10.287655   -0.058113
H        3.185694   10.477241   -1.798534
C        1.825854   12.994475    0.968685
H        1.728387   14.069207    1.150319
H        2.312311   12.555053    1.843852
H        0.816139   12.573947    0.908757
C        1.748025   13.308161   -2.028595
H        2.271063   13.220082   -2.986653
H        1.478868   14.359207   -1.893377
H        0.816577   12.736147   -2.104245
C        6.151709   15.433955    0.485556
H        7.004577   14.765429    0.635944
H        5.644001   15.568293    1.446722
H        6.564896   16.409651    0.209207
C        6.031119   14.834089   -2.447266
H        6.855883   14.119116   -2.380941
H        6.465623   15.820945   -2.639221
H        5.422749   14.562331   -3.315458
C        3.705197   16.183081   -1.080427
H        4.193634   17.159437   -1.173063
H        3.027840   16.232329   -0.221824
H        3.095543   16.034314   -1.975890
C        7.362670   12.166822   -4.566802
O        7.839360   11.740207   -3.290447
C        9.239546   12.001235   -3.281701
C        9.378330   13.357076   -3.951308
C        8.248928   13.345657   -4.994571
H        7.442691   11.338338   -5.279605
H        6.310268   12.430557   -4.458847
H        9.582127   11.975938   -2.249139
H        9.765740   11.220710   -3.848011
H        9.215129   14.148448   -3.217709
H       10.364486   13.500695   -4.393996
H        7.695647   14.284358   -4.990770
H        8.634552   13.187532   -6.002452
C        4.830247    9.381138   -4.284569
O        5.371430    9.116621   -2.983110
C        6.382337    8.115586   -3.095491
C        6.969657    8.313752   -4.476743
C        5.724014    8.655262   -5.293318
H        3.795124    9.029780   -4.324512
H        4.828731   10.463995   -4.433917
H        7.096457    8.261506   -2.284375
H        5.935643    7.118511   -2.989363
H        7.668643    9.152494   -4.460412
H        7.492810    7.430364   -4.844338
H        5.940922    9.271206   -6.166303
H        5.238927    7.740338   -5.639709
C        8.269791   14.676210    3.755191
O        7.146155   13.793781    3.771383
C        7.411725   12.686250    4.647407
C        8.775166   12.947023    5.271953
C        9.443488   13.847193    4.236947
H        8.385783   15.062587    2.741034
H        8.079802   15.522052    4.428372
H        6.609324   12.619583    5.385784
H        7.412919   11.768107    4.049629
H        8.665167   13.478821    6.220317
H        9.323582   12.023687    5.460126
H       10.246312   14.458274    4.650858
H        9.847592   13.252145    3.414829
108
khmds_dimer_2thf_bp86
K        5.448902   12.679258    1.969685
Si        8.524536   10.667280    0.962027
Si        6.038498    9.130306    1.888965
N        6.878285   10.449712    1.252410
C        8.842631   12.483795    0.484782
H        9.907338   12.675694    0.271690
H        8.553520   13.151213    1.312586
H        8.273469   12.806734   -0.402847
C        9.699091   10.298249    2.412158
H        9.744673    9.216744    2.618039
H        9.371834   10.794311    3.338706
H       10.726866   10.636114    2.194387
C        9.203312    9.601318   -0.469345
H        8.668846    9.762085   -1.419575
H        9.103904    8.531959   -0.217144
H       10.272686    9.794450   -0.662481
C        4.451393    9.704232    2.776938
H        3.773809   10.270304    2.116088
H        4.683131   10.334353    3.651984
H        3.874825    8.841072    3.149390
C        5.469155    7.877373    0.573395
H        4.855721    8.344258   -0.214379
H        4.865761    7.066916    1.017791
H        6.337887    7.409258    0.081705
C        6.978207    8.098294    3.183076
H        6.337622    7.305206    3.606064
H        7.329986    8.724275    4.019284
H        7.861130    7.607939    2.741410
C        2.656019   12.475234    4.701392
O        3.784332   13.126316    4.060992
C        3.599497   14.567010    4.102311
C        2.451753   14.816749    5.077734
C        1.593963   13.556534    4.885736
H        2.328518   11.641798    4.062228
H        2.990255   12.064589    5.670978
H        4.552683   15.022186    4.408957
H        3.343205   14.924154    3.087761
H        2.830258   14.871011    6.110474
H        1.912198   15.747550    4.855849
H        0.930172   13.348743    5.736073
H        0.979983   13.646287    3.976385
K        5.984076   11.151112   -1.341530
Si        2.805786   12.660990   -0.594263
Si        4.981219   14.806997   -0.871290
N        4.382206   13.262738   -0.545441
C        2.806510   10.768733   -0.820340
H        1.785558   10.365642   -0.712424
H        3.426975   10.252299   -0.069944
H        3.160378   10.461448   -1.818928
C        1.831366   12.969450    1.012722
H        1.735501   14.050712    1.204966
H        2.338771   12.522694    1.882776
H        0.813256   12.545667    0.972683
C        1.700576   13.316931   -1.998380
H        2.206905   13.228542   -2.974299
H        1.444043   14.378124   -1.852516
H        0.753969   12.752817   -2.061185
C        6.151844   15.432661    0.501370
H        7.013457   14.760643    0.647916
H        5.641867   15.559783    1.471546
H        6.567076   16.418683    0.232844
C        6.040582   14.841053   -2.449200
H        6.864499   14.112438   -2.381807
H        6.488811   15.831792   -2.635845
H        5.431493   14.576894   -3.329270
C        3.692917   16.193261   -1.076345
H        4.181795   17.177556   -1.178112
H        3.016780   16.247572   -0.206953
H        3.070553   16.039849   -1.972183
C        7.322676   12.174785   -4.559961
O        7.811676   11.737840   -3.270685
C        9.232323   11.985838   -3.285138
C        9.375005   13.347967   -3.961138
C        8.227037   13.347212   -5.000933
H        7.383747   11.334873   -5.274409
H        6.267606   12.454173   -4.433922
H        9.586495   11.955213   -2.247942
H        9.742802   11.191612   -3.863446
H        9.224797   14.146773   -3.220728
H       10.364400   13.484041   -4.418786
H        7.682752   14.300474   -4.993665
H        8.604335   13.179443   -6.019059
C        4.869668    9.367980   -4.302773
O        5.348477    9.069413   -2.963415
C        6.401841    8.085503   -3.067452
C        7.077766    8.383360   -4.398991
C        5.873146    8.738889   -5.289083
H        3.854348    8.956248   -4.423905
H        4.811860   10.463811   -4.398006
H        7.056777    8.202785   -2.193078
H        5.969349    7.067253   -3.049893
H        7.750261    9.246500   -4.283962
H        7.656985    7.532239   -4.782462
H        6.135035    9.426718   -6.104374
H        5.448947    7.828214   -5.736764
C        8.277190   14.689553    3.719238
O        7.120544   13.820112    3.771665
C        7.411373   12.682960    4.634140
C        8.797743   12.935053    5.230455
C        9.455386   13.835198    4.172935
H        8.367684   15.069636    2.690940
H        8.118405   15.547706    4.398517
H        6.617876   12.608268    5.392891
H        7.397273   11.768428    4.014098
H        8.714081   13.470268    6.188864
H        9.347656   12.000104    5.404628
H       10.283127   14.437403    4.571960
H        9.833911   13.231631    3.334062
108
khmds_dimer_2thf_m062x
K        5.435401   12.660731    1.846488
Si        8.355128   10.646338    0.809773
Si        5.851893    9.108456    1.727552
N        6.720730   10.341399    1.000696
C        8.600893   12.491595    0.447757
H        9.651189   12.747796    0.277108
H        8.262408   13.083120    1.304957
H        8.036749   12.829788   -0.430295
C        9.466127   10.267220    2.294121
H        9.536189    9.189486    2.465548
H        9.096075   10.723214    3.216340
H       10.481840   10.638015    2.121720
C        9.159081    9.696232   -0.619040
H        8.680372    9.909756   -1.578582
H        9.075426    8.618753   -0.439114
H       10.223519    9.932231   -0.719268
C        4.394900    9.795682    2.730118
H        3.699571   10.389322    2.125937
H        4.750799   10.427067    3.552256
H        3.810695    8.986092    3.177938
C        5.116241    7.866797    0.502075
H        4.573823    8.349235   -0.317139
H        4.421145    7.181472    0.997464
H        5.912281    7.261312    0.057548
C        6.817950    8.046644    2.959697
H        6.171792    7.288750    3.413820
H        7.239524    8.652155    3.767418
H        7.644957    7.523856    2.470120
C        2.883958   12.362051    4.755912
O        3.980349   12.984580    4.072640
C        3.836992   14.410927    4.109946
C        2.767192   14.690401    5.154471
C        1.866022   13.466593    4.999697
H        2.501572   11.548997    4.137330
H        3.251473   11.942865    5.697578
H        4.809243   14.846798    4.341894
H        3.516231   14.762781    3.121531
H        3.210558   14.711742    6.151978
H        2.254324   15.634499    4.978926
H        1.244318   13.269864    5.871518
H        1.220987   13.581804    4.126231
K        5.775308   11.250231   -1.466065
Si        2.699664   12.765503   -0.485069
Si        4.924871   14.864518   -0.906488
N        4.257430   13.368568   -0.568440
C        2.690003   10.901398   -0.829561
H        1.696098   10.475142   -0.665123
H        3.376131   10.363689   -0.166140
H        2.967166   10.670161   -1.864082
C        1.905298   12.962989    1.224766
H        1.764229   14.025193    1.449921
H        2.522299   12.536828    2.022413
H        0.924307   12.480006    1.277695
C        1.450569   13.512693   -1.690408
H        1.825954   13.486267   -2.717766
H        1.230386   14.554597   -1.443463
H        0.505565   12.960970   -1.666127
C        6.028232   15.493676    0.504798
H        6.882400   14.830267    0.675202
H        5.482444   15.593449    1.449737
H        6.439414   16.479280    0.265885
C        6.061729   14.804432   -2.417699
H        6.832232   14.034592   -2.302711
H        6.573446   15.756739   -2.589882
H        5.485114   14.567937   -3.317570
C        3.695121   16.260008   -1.243074
H        4.213397   17.211844   -1.395356
H        3.001290   16.390784   -0.406862
H        3.101629   16.059290   -2.139163
C        7.315612   12.087992   -4.360990
O        7.848207   11.768221   -3.076530
C        9.239463   12.064963   -3.138774
C        9.306223   13.387953   -3.888598
C        8.138470   13.277795   -4.887543
H        7.416277   11.217600   -5.018354
H        6.254811   12.314963   -4.242173
H        9.624698   12.104722   -2.122102
H        9.758906   11.269124   -3.688095
H        9.137559   14.210642   -3.192837
H       10.268563   13.538891   -4.374641
H        7.548065   14.192112   -4.908454
H        8.491535   13.078492   -5.898208
C        5.287595    9.164950   -4.666861
O        5.433572    9.295034   -3.249309
C        6.411602    8.348258   -2.826193
C        7.450253    8.374132   -3.932138
C        6.565829    8.476836   -5.182125
H        4.397871    8.568792   -4.884611
H        5.144016   10.164666   -5.076696
H        6.785350    8.651924   -1.846382
H        5.954618    7.355992   -2.730549
H        8.071893    9.264576   -3.818418
H        8.090682    7.493606   -3.933164
H        7.039507    9.040969   -5.983945
H        6.330923    7.483298   -5.563256
C        8.305725   14.668283    3.511386
O        7.132079   13.852859    3.525917
C        7.300379   12.777010    4.463460
C        8.694551   12.942988    5.065591
C        9.420759   13.759091    3.996407
H        8.444691   15.045924    2.497945
H        8.168753   15.518411    4.188635
H        6.503638   12.825812    5.206992
H        7.209143   11.829734    3.918318
H        8.639213   13.510493    5.995921
H        9.167143   11.984413    5.274518
H       10.275444   14.312242    4.382410
H        9.755718   13.112188    3.182057
108
khmds_dimer_2thf_m06l
K        5.425656   12.677467    1.932926
Si        8.474343   10.674877    0.927438
Si        6.016356    9.127863    1.862736
N        6.848190   10.414775    1.196519
C        8.742930   12.495840    0.481020
H        9.791852   12.733373    0.284613
H        8.427017   13.138952    1.308079
H        8.178786   12.817682   -0.401016
C        9.653058   10.322236    2.361799
H        9.752690    9.250353    2.545073
H        9.325883   10.775336    3.299470
H       10.657210   10.701301    2.151725
C        9.185726    9.651372   -0.500614
H        8.671903    9.813869   -1.451726
H        9.100331    8.584395   -0.273633
H       10.246212    9.853794   -0.675831
C        4.488600    9.734357    2.805838
H        3.795120   10.307003    2.181942
H        4.768293   10.365361    3.655478
H        3.911292    8.902473    3.216534
C        5.387492    7.882218    0.585877
H        4.816571    8.343944   -0.223674
H        4.739182    7.126389    1.037706
H        6.221112    7.346918    0.123734
C        6.973483    8.081997    3.111730
H        6.344424    7.300290    3.546135
H        7.362256    8.679428    3.939797
H        7.826727    7.580978    2.647872
C        2.749441   12.479514    4.769335
O        3.839474   13.112064    4.084012
C        3.636135   14.532671    4.066389
C        2.505202   14.805267    5.033731
C        1.676727   13.536372    4.906969
H        2.436851   11.605200    4.194899
H        3.101519   12.130025    5.747437
H        4.577162   15.018686    4.332550
H        3.370825   14.843125    3.046107
H        2.891459   14.907849    6.049425
H        1.956860   15.713053    4.790609
H        1.018241   13.357311    5.754512
H        1.063421   13.571378    4.004477
K        5.944725   11.136990   -1.387245
Si        2.801235   12.685440   -0.580891
Si        4.983743   14.812328   -0.878562
N        4.357453   13.291974   -0.581633
C        2.809689   10.815703   -0.879929
H        1.808753   10.393118   -0.764601
H        3.448116   10.279515   -0.171036
H        3.138513   10.546808   -1.888048
C        1.899180   12.905056    1.069607
H        1.742516   13.963854    1.292331
H        2.451780   12.478955    1.911395
H        0.913982   12.430322    1.068167
C        1.618834   13.387535   -1.875583
H        2.059078   13.379778   -2.875931
H        1.334710   14.418666   -1.657231
H        0.693712   12.807075   -1.926060
C        6.065589   15.448603    0.545798
H        6.926420   14.801533    0.735904
H        5.522814   15.564551    1.488716
H        6.476102   16.432997    0.307173
C        6.137155   14.818717   -2.374470
H        6.901019   14.040343   -2.290819
H        6.662711   15.768962   -2.503101
H        5.583006   14.629352   -3.297307
C        3.736081   16.195561   -1.190136
H        4.234339   17.163161   -1.294006
H        3.016919   16.293050   -0.372651
H        3.163535   16.032742   -2.105397
C        7.333093   12.194135   -4.451322
O        7.870837   11.732342   -3.208225
C        9.274077   11.985149   -3.268232
C        9.378153   13.352595   -3.905150
C        8.226014   13.348407   -4.914519
H        7.333419   11.371784   -5.176851
H        6.295837   12.485408   -4.274082
H        9.670155   11.923128   -2.256503
H        9.764356   11.214149   -3.878940
H        9.223596   14.121371   -3.146621
H       10.348586   13.530532   -4.364275
H        7.691089   14.296217   -4.919068
H        8.583067   13.172508   -5.928057
C        4.927343    9.317774   -4.384538
O        5.383603    9.078834   -3.045227
C        6.422470    8.099977   -3.083989
C        7.097230    8.311097   -4.417200
C        5.903649    8.607876   -5.317063
H        3.903491    8.948040   -4.490780
H        4.902624   10.400532   -4.540215
H        7.066405    8.260120   -2.217961
H        5.994393    7.092120   -3.002580
H        7.768019    9.170807   -4.358227
H        7.678178    7.450704   -4.743335
H        6.158799    9.211166   -6.186154
H        5.469202    7.677207   -5.682817
C        8.262204   14.697901    3.705162
O        7.127327   13.827494    3.677901
C        7.360093   12.714981    4.559729
C        8.716862   12.947208    5.198658
C        9.410909   13.841207    4.181803
H        8.393230   15.115619    2.705500
H        8.071439   15.529586    4.395750
H        6.543682   12.659229    5.284069
H        7.342142   11.793816    3.960657
H        8.605166   13.473246    6.148017
H        9.246477   12.017059    5.396230
H       10.228367   14.423681    4.602175
H        9.807673   13.248383    3.354478
108
khmds_dimer_2thf_pbe0
K        5.467564   12.697606    1.991170
Si        8.599807   10.743624    1.089338
Si        6.120010    9.125843    1.775965
N        6.954158   10.486699    1.264861
C        8.923153   12.553777    0.635111
H        9.990681   12.746485    0.483473
H        8.588401   13.214262    1.441475
H        8.406782   12.868167   -0.278098
C        9.662391   10.421334    2.621903
H        9.725247    9.351353    2.842454
H        9.249253   10.914781    3.506841
H       10.685368   10.788323    2.480189
C        9.401133    9.696232   -0.274194
H        8.911861    9.828229   -1.244680
H        9.332474    8.632698   -0.019216
H       10.462983    9.933009   -0.407222
C        4.514419    9.603899    2.662142
H        3.847574   10.207995    2.037899
H        4.725104   10.165232    3.579476
H        3.947749    8.713426    2.955173
C        5.615232    7.975472    0.357008
H        4.977632    8.470626   -0.383012
H        5.062071    7.103106    0.723467
H        6.504594    7.605748   -0.164893
C        7.028023    8.009335    3.005021
H        6.387552    7.182264    3.332107
H        7.333827    8.565303    3.897419
H        7.928788    7.571404    2.562748
C        2.709003   12.333465    4.712961
O        3.769018   13.060945    4.089826
C        3.559540   14.466075    4.259413
C        2.429320   14.605307    5.261900
C        1.616087   13.347067    4.986926
H        2.398032   11.526751    4.045406
H        3.080423   11.887310    5.644102
H        4.496680   14.919506    4.590974
H        3.282699   14.905167    3.292472
H        2.820906   14.588884    6.282950
H        1.865176   15.528526    5.123871
H        0.973742   13.052753    5.817939
H        0.994795   13.482085    4.097034
K        6.083510   11.226254   -1.338083
Si        2.849333   12.706065   -0.629150
Si        5.039853   14.823365   -0.904419
N        4.408464   13.313093   -0.547844
C        2.856466   10.834400   -0.926132
H        1.838321   10.433483   -0.874794
H        3.444940   10.291719   -0.179643
H        3.246142   10.576731   -1.917090
C        1.860845   12.944425    0.969172
H        1.756553   14.009408    1.202680
H        2.349600   12.465970    1.823691
H        0.852732   12.521597    0.891362
C        1.746406   13.398254   -2.002589
H        2.248339   13.351336   -2.975192
H        1.475243   14.441986   -1.819466
H        0.815651   12.824818   -2.081159
C        6.142556   15.487365    0.490255
H        6.994120   14.828933    0.690797
H        5.589386   15.631441    1.425686
H        6.560354   16.462452    0.216569
C        6.162544   14.792086   -2.427836
H        6.989266   14.085251   -2.304096
H        6.602220   15.774651   -2.633113
H        5.595131   14.490246   -3.314781
C        3.794399   16.210262   -1.228848
H        4.307657   17.171379   -1.347331
H        3.084409   16.315304   -0.401494
H        3.217624   16.030712   -2.140917
C        7.612558   11.963026   -4.485862
O        8.075953   11.720893   -3.162827
C        9.462164   12.029235   -3.177296
C        9.565390   13.301202   -4.001051
C        8.417684   13.155959   -5.013438
H        7.785514   11.070512   -5.100448
H        6.538045   12.146598   -4.441092
H        9.799639   12.135905   -2.147123
H       10.018394   11.205631   -3.647151
H        9.404421   14.171306   -3.361583
H       10.541857   13.405029   -4.475970
H        7.809712   14.060356   -5.050505
H        8.784821   12.957594   -6.021423
C        4.597436    9.444008   -4.389303
O        5.526381    9.439587   -3.303972
C        6.547802    8.466013   -3.540838
C        6.392783    8.041215   -4.988490
C        4.891442    8.193060   -5.194232
H        3.583838    9.468903   -3.982143
H        4.751567   10.348388   -4.991139
H        7.518565    8.918635   -3.322852
H        6.396497    7.620234   -2.860138
H        6.937567    8.722885   -5.647711
H        6.756579    7.028053   -5.163841
H        4.602281    8.294836   -6.240990
H        4.361439    7.335714   -4.770058
C        8.152182   14.827642    3.835562
O        7.081374   13.889409    3.834463
C        7.315548   12.897140    4.840677
C        8.671691   13.213267    5.461427
C        9.339085   14.073679    4.394503
H        8.290524   15.186600    2.813740
H        7.894965   15.685236    4.472344
H        6.502082   12.925970    5.571145
H        7.308843   11.913996    4.357545
H        8.544189   13.788096    6.382215
H        9.233774   12.309708    5.700760
H       10.108122   14.735884    4.794702
H        9.786955   13.448957    3.617105
108
khmds_dimer_2thf_wb97xd
K        5.423755   12.684527    1.939599
Si        8.433294   10.662577    0.934851
Si        5.949041    9.101101    1.793570
N        6.802498   10.397669    1.172937
C        8.721209   12.480285    0.478466
H        9.778041   12.692961    0.289275
H        8.406653   13.126033    1.303639
H        8.165460   12.797344   -0.410633
C        9.562075   10.331486    2.416510
H        9.610938    9.262018    2.640820
H        9.205961   10.838556    3.317216
H       10.584043   10.673514    2.221863
C        9.182936    9.628406   -0.467918
H        8.674387    9.783803   -1.424150
H        9.103539    8.563059   -0.226382
H       10.243911    9.850881   -0.623427
C        4.397531    9.679005    2.718569
H        3.722865   10.265276    2.085435
H        4.659543   10.286957    3.590883
H        3.819851    8.825231    3.086271
C        5.333879    7.888380    0.476243
H        4.756970    8.382134   -0.311989
H        4.692332    7.115830    0.913393
H        6.176760    7.381045   -0.003192
C        6.886743    8.030583    3.041830
H        6.245939    7.240739    3.447719
H        7.252724    8.627563    3.882764
H        7.752369    7.546327    2.579426
C        2.801909   12.362499    4.778303
O        3.900932   13.037321    4.161337
C        3.703959   14.453222    4.216197
C        2.539406   14.679772    5.167230
C        1.716264   13.410677    4.959533
H        2.498756   11.531322    4.139620
H        3.130678   11.957774    5.741750
H        4.634715   14.919031    4.543291
H        3.463559   14.819757    3.210646
H        2.896230   14.737841    6.197846
H        1.992332   15.593390    4.938416
H        1.055945   13.181455    5.794946
H        1.115137   13.491408    4.051421
K        5.892894   11.181529   -1.419172
Si        2.730360   12.734666   -0.525391
Si        4.955946   14.813528   -0.938598
N        4.293074   13.322946   -0.578019
C        2.683984   10.870873   -0.870964
H        1.669705   10.479668   -0.743661
H        3.324700   10.304611   -0.187085
H        2.988340   10.630187   -1.895548
C        1.905800   12.934441    1.170110
H        1.861667   13.990888    1.453218
H        2.448302   12.404059    1.958440
H        0.881142   12.548206    1.170247
C        1.508078   13.491662   -1.755247
H        1.900075   13.458990   -2.776715
H        1.292023   14.536685   -1.517165
H        0.557544   12.947950   -1.746704
C        6.044485   15.489311    0.463963
H        6.898164   14.835206    0.668543
H        5.488859   15.628177    1.397926
H        6.458494   16.465554    0.192282
C        6.116862   14.737115   -2.430414
H        6.912420   14.001162   -2.279367
H        6.598506   15.701051   -2.624606
H        5.568386   14.451954   -3.333526
C        3.733535   16.207081   -1.317228
H        4.259245   17.153885   -1.479372
H        3.028901   16.357530   -0.493292
H        3.149708   15.995207   -2.217271
C        7.404775   12.124851   -4.516068
O        7.861783   11.703420   -3.234768
C        9.259936   11.956950   -3.204916
C        9.416975   13.311622   -3.878732
C        8.289548   13.312503   -4.926556
H        7.502472   11.296480   -5.226782
H        6.349303   12.383431   -4.427726
H        9.587603   11.935874   -2.167855
H        9.789960   11.171385   -3.759599
H        9.261471   14.106469   -3.148142
H       10.405396   13.439656   -4.318244
H        7.732241   14.247790   -4.905851
H        8.675924   13.171484   -5.935495
C        5.008013    9.336305   -4.422113
O        5.364031    9.092438   -3.058306
C        6.412979    8.130039   -3.014606
C        7.196358    8.355298   -4.292969
C        6.075532    8.658075   -5.288980
H        4.009044    8.936082   -4.613329
H        4.977127   10.418056   -4.572554
H        6.990304    8.297365   -2.105126
H        5.992117    7.117770   -2.975984
H        7.854044    9.218020   -4.170270
H        7.797151    7.491846   -4.575915
H        6.397690    9.294977   -6.111820
H        5.686974    7.730419   -5.711703
C        8.286943   14.747906    3.569126
O        7.158124   13.881848    3.641780
C        7.393802   12.858008    4.617050
C        8.800161   13.091175    5.164506
C        9.457517   13.917235    4.060266
H        8.386343   15.091976    2.538816
H        8.125153   15.621036    4.213038
H        6.623026   12.915641    5.388080
H        7.311969   11.886104    4.118876
H        8.757953   13.666659    6.091110
H        9.319334   12.155150    5.367081
H       10.285062   14.529437    4.416722
H        9.820577   13.269761    3.259101
41
khmds_monomer_1thf_b3lyp
K        4.994608    2.917676    6.313599
N        4.798295    3.276129    3.730688
Si        4.131224    4.742552    3.285629
Si        5.333343    1.942561    2.878373
C        2.395401    4.615930    2.529465
C        3.939464    5.859180    4.811276
C        5.156330    5.737826    2.037513
C        4.045771    1.166162    1.721564
C        6.861992    2.255455    1.799908
C        5.840658    0.558702    4.083638
H        1.965342    5.600104    2.314694
H        1.711777    4.094004    3.206604
H        2.417349    4.052989    1.591587
H        3.512136    6.831892    4.548664
H        4.905322    6.050581    5.290266
H        3.274088    5.412154    5.556535
H        5.209546    5.219809    1.075097
H        6.182568    5.875092    2.391841
H        4.730319    6.729921    1.853520
H        3.784846    1.854832    0.912148
H        3.123070    0.931284    2.260991
H        4.409184    0.241100    1.261499
H        6.641050    2.980469    1.010879
H        7.221053    1.340305    1.317110
H        7.684564    2.663100    2.395901
H        6.189753   -0.328735    3.546706
H        5.001474    0.235378    4.710496
H        6.663237    0.867818    4.739484
C        2.900094    4.483917    8.892988
O        4.227378    4.430681    8.349693
C        4.814297    5.721236    8.594623
C        3.664405    6.739758    8.520240
C        2.386075    5.871202    8.525876
H        2.325150    3.665759    8.459706
H        2.946032    4.347675    9.979758
H        5.280122    5.717971    9.585080
H        5.588914    5.881209    7.845225
H        3.697185    7.416199    9.373470
H        3.724660    7.338429    7.613127
H        1.638134    6.227661    9.233088
H        1.934944    5.851447    7.534008
41
khmds_monomer_1thf_b3pw91
K        2.272476    2.580548    5.726979
N        3.797051    3.256819    3.717179
Si        3.468809    4.815183    3.222082
Si        5.051694    2.174993    3.524100
C        2.801052    4.952354    1.457439
C        2.116806    5.574756    4.321283
C        4.930207    6.016290    3.298854
C        5.084473    1.305952    1.844040
C        6.787719    2.893142    3.758087
C        4.914155    0.782402    4.809966
H        2.541472    5.983087    1.191476
H        1.903934    4.337166    1.330951
H        3.543750    4.599557    0.734250
H        1.907451    6.610482    4.034517
H        2.406912    5.592096    5.377408
H        1.168368    5.030766    4.232053
H        5.683736    5.756452    2.548773
H        5.420565    5.995365    4.275946
H        4.615594    7.047493    3.103794
H        5.240090    2.030471    1.037723
H        4.133195    0.799792    1.648776
H        5.882497    0.558233    1.777902
H        7.012992    3.638633    2.989539
H        7.554863    2.113277    3.695662
H        6.890653    3.382286    4.731582
H        5.719092    0.050473    4.686108
H        3.972912    0.227276    4.715345
H        4.993161    1.162212    5.835620
C        3.115559    4.925563    8.480347
O        3.615406    3.940563    7.561969
C        4.864575    4.387148    7.000122
C        4.934120    5.870986    7.296883
C        4.224296    5.951642    8.644836
H        2.213402    5.379642    8.054402
H        2.845669    4.427369    9.414453
H        5.684428    3.843854    7.483767
H        4.857305    4.149096    5.933868
H        5.959203    6.241122    7.323674
H        4.383381    6.434091    6.539420
H        4.902445    5.654210    9.448756
H        3.835692    6.944574    8.872621
41
khmds_monomer_1thf_bp86
K        6.619421    4.235204    6.128427
N        5.333902    3.855098    3.896078
Si        4.609996    5.264111    3.330672
Si        5.179092    2.221454    3.525482
C        2.718490    5.181434    3.126212
C        4.950820    6.692068    4.553279
C        5.273793    5.871925    1.654226
C        3.393432    1.560504    3.500221
C        5.938691    1.714121    1.856489
C        6.085074    1.179564    4.845515
H        2.283387    6.173750    2.916087
H        2.227745    4.783940    4.028905
H        2.446352    4.519353    2.287534
H        4.464514    7.627358    4.228822
H        6.030654    6.913107    4.630113
H        4.570020    6.473789    5.565842
H        5.069137    5.131886    0.862462
H        6.366669    6.016095    1.692614
H        4.819196    6.828189    1.342313
H        2.805755    2.032968    2.696267
H        2.875765    1.766808    4.451355
H        3.363563    0.469644    3.334362
H        5.413125    2.209158    1.022644
H        5.886703    0.625382    1.682930
H        6.998551    2.014029    1.799060
H        6.018950    0.101298    4.622747
H        5.648437    1.318384    5.850681
H        7.161724    1.422264    4.895832
C        3.329630    3.831161    6.918291
O        4.521437    4.028425    7.731455
C        4.115823    4.848681    8.847251
C        3.173701    5.881648    8.235372
C        2.436462    5.071797    7.141595
H        3.672100    3.710595    5.878653
H        2.825537    2.905598    7.245543
H        3.596176    4.224268    9.598990
H        5.023516    5.270650    9.301233
H        2.490089    6.317980    8.976422
H        3.758531    6.697332    7.784494
H        1.434664    4.769775    7.476303
H        2.320534    5.656619    6.219780
41
khmds_monomer_1thf_m062x
K        5.039984    2.864579    6.319820
N        4.825659    3.257657    3.752524
Si        4.142474    4.730052    3.361461
Si        5.361665    1.941639    2.877052
C        2.361836    4.622700    2.729577
C        4.065116    5.831309    4.903081
C        5.079977    5.720758    2.050911
C        4.093554    1.213264    1.677191
C        6.907043    2.264482    1.835245
C        5.835092    0.532157    4.057047
H        1.940216    5.610816    2.520307
H        1.715954    4.132146    3.464091
H        2.309943    4.037359    1.806591
H        3.596527    6.796482    4.688048
H        5.067822    6.035107    5.293890
H        3.478947    5.362484    5.701647
H        5.041510    5.212095    1.082519
H        6.133934    5.834009    2.321122
H        4.657821    6.721112    1.913472
H        3.863855    1.928256    0.880943
H        3.155322    0.977450    2.187815
H        4.457384    0.297294    1.201444
H        6.709029    3.022299    1.071325
H        7.253066    1.360714    1.324050
H        7.728334    2.633374    2.456806
H        6.178953   -0.349505    3.508309
H        4.984290    0.211629    4.668629
H        6.654284    0.821534    4.725451
C        2.844925    4.514199    8.829142
O        4.141999    4.425143    8.243006
C        4.765472    5.689364    8.478451
C        3.646364    6.738812    8.397191
C        2.349590    5.905088    8.452334
H        2.235674    3.700809    8.437275
H        2.931339    4.404733    9.916097
H        5.225273    5.678614    9.471403
H        5.546650    5.826451    7.730774
H        3.716041    7.437511    9.229123
H        3.706523    7.307309    7.470738
H        1.630165    6.289277    9.173212
H        1.871549    5.876854    7.473442
41
khmds_monomer_1thf_m06l
K        5.310376    3.082091    6.292429
N        4.881314    3.274114    3.716964
Si        4.177492    4.726676    3.307421
Si        5.357252    1.926346    2.862763
C        2.407359    4.599575    2.655417
C        4.059322    5.826369    4.847548
C        5.108472    5.738223    2.010674
C        3.999971    1.110660    1.830619
C        6.786945    2.209031    1.658447
C        5.972550    0.590438    4.058879
H        1.954111    5.580708    2.489294
H        1.760928    4.058665    3.350998
H        2.366658    4.064403    1.703987
H        3.612653    6.799481    4.628788
H        5.039944    6.028196    5.290442
H        3.436250    5.369987    5.622648
H        5.087556    5.246251    1.035102
H        6.159742    5.872720    2.276196
H        4.678367    6.733910    1.872548
H        3.691442    1.755364    1.003872
H        3.105473    0.904912    2.423429
H        4.322843    0.163439    1.390266
H        6.503830    2.888653    0.851455
H        7.124933    1.280770    1.189730
H        7.652260    2.652432    2.157093
H        6.272983   -0.319610    3.534160
H        5.203987    0.290458    4.777547
H        6.850098    0.916138    4.626061
C        2.806344    4.509743    8.514977
O        4.213803    4.513990    8.254695
C        4.723411    5.709203    8.846141
C        3.680664    6.763969    8.542874
C        2.365965    5.973718    8.551804
H        2.327486    3.922634    7.729632
H        2.616943    4.009403    9.471111
H        4.848310    5.562476    9.926746
H        5.704537    5.905912    8.412852
H        3.692766    7.576680    9.266253
H        3.862608    7.195716    7.559271
H        1.778747    6.175213    9.445846
H        1.744464    6.228355    7.695581
41
khmds_monomer_1thf_pbe0
K        2.387014    2.543127    5.761553
N        3.780480    3.256630    3.669888
Si        3.377288    4.805602    3.201523
Si        5.057138    2.207657    3.444567
C        2.684672    4.942090    1.447191
C        2.010299    5.489817    4.330671
C        4.781731    6.072441    3.285165
C        5.056348    1.311724    1.779153
C        6.780005    2.975430    3.605079
C        5.005160    0.831073    4.753956
H        2.379694    5.965432    1.200550
H        1.812515    4.291867    1.318803
H        3.434096    4.632188    0.710608
H        1.734031    6.510448    4.044674
H        2.327080    5.532245    5.379744
H        1.092683    4.891103    4.268904
H        5.556607    5.846024    2.545391
H        5.261001    6.079980    4.269215
H        4.420624    7.087102    3.081872
H        5.154799    2.026599    0.954812
H        4.118035    0.767028    1.628222
H        5.879007    0.592564    1.695398
H        6.957978    3.715167    2.817819
H        7.566173    2.215791    3.526499
H        6.904328    3.483136    4.567359
H        5.825010    0.119065    4.609731
H        4.076839    0.248149    4.702673
H        5.113143    1.227024    5.771648
C        3.219212    4.866750    8.565261
O        3.703135    3.936334    7.588862
C        4.947227    4.404589    7.045940
C        5.028694    5.867743    7.424191
C        4.336642    5.870945    8.781198
H        2.318029    5.353738    8.173855
H        2.950991    4.317259    9.471163
H        5.769209    3.832156    7.492721
H        4.936042    4.225305    5.967604
H        6.056406    6.231002    7.459046
H        4.470578    6.476929    6.707578
H        5.022182    5.517509    9.556286
H        3.959034    6.850660    9.076181
41
khmds_monomer_1thf_wb97xd
K        5.014904    2.845187    6.379439
N        4.821462    3.235080    3.784382
Si        4.143861    4.700041    3.359404
Si        5.349611    1.940185    2.874171
C        2.387129    4.577443    2.662629
C        4.001849    5.818882    4.883677
C        5.120770    5.689763    2.074661
C        4.075307    1.248241    1.656608
C        6.893945    2.284432    1.834981
C        5.821453    0.492341    4.007806
H        1.961628    5.562851    2.444822
H        1.719343    4.074655    3.369676
H        2.374334    3.998342    1.733985
H        3.556579    6.786884    4.633342
H        4.984012    6.017638    5.325685
H        3.369360    5.367714    5.655687
H        5.129314    5.172162    1.110026
H        6.162051    5.821511    2.384881
H        4.691173    6.683629    1.910234
H        3.844989    1.982888    0.878249
H        3.136592    1.002034    2.162650
H        4.434765    0.342457    1.157008
H        6.696615    3.060373    1.088822
H        7.237863    1.391637    1.301999
H        7.718722    2.637280    2.462384
H        6.150807   -0.376282    3.429036
H        4.974158    0.162642    4.619956
H        6.649404    0.754006    4.677273
C        2.890242    4.532814    8.895020
O        4.196939    4.462646    8.334727
C        4.782904    5.750019    8.521306
C        3.636157    6.765478    8.418342
C        2.363486    5.899652    8.480487
H        2.308056    3.695849    8.509472
H        2.954058    4.445124    9.986637
H        5.258723    5.788286    9.507138
H        5.550626    5.883114    7.758700
H        3.681655    7.479292    9.239907
H        3.685229    7.322579    7.484031
H        1.626224    6.281794    9.185204
H        1.894857    5.836752    7.498114
54
khmds_monomer_2thf_b3lyp
K        2.834276    3.190698    6.212922
N        4.214435    3.384436    3.941874
Si        4.941888    4.876009    3.782137
Si        4.390068    1.872255    3.262868
C        4.336309    5.893622    2.299264
C        4.570633    5.959351    5.300687
C        6.833633    4.839217    3.617238
C        3.690838    1.705961    1.507389
C        6.174868    1.232739    3.158095
C        3.461943    0.570708    4.298851
H        4.807266    6.881541    2.254416
H        3.252707    6.042663    2.343715
H        4.555664    5.379078    1.358440
H        5.047847    6.940907    5.219440
H        4.928465    5.504551    6.228780
H        3.495784    6.135692    5.403478
H        7.131765    4.396947    2.661943
H        7.296915    4.245403    4.409362
H        7.263470    5.845736    3.659978
H        4.223038    2.366062    0.815053
H        2.633930    1.989322    1.479360
H        3.773388    0.684537    1.120898
H        6.780918    1.857695    2.496055
H        6.213858    0.208850    2.771112
H        6.655999    1.233576    4.140541
H        3.549846   -0.425789    3.854902
H        2.389661    0.788771    4.365656
H        3.863739    0.495959    5.315865
C        2.415492    5.945977    8.491676
O        1.645042    5.207057    7.518253
C        0.765754    6.105435    6.804332
C        0.805187    7.423408    7.565974
C        2.220287    7.415912    8.150570
H        2.035807    5.710225    9.490603
H        3.455304    5.624836    8.426864
H        1.138019    6.225174    5.781906
H       -0.226887    5.655179    6.766140
H        0.611608    8.277668    6.918368
H        0.062928    7.421785    8.367007
H        2.945869    7.728402    7.397517
H        2.327894    8.058865    9.023436
C        5.269935    3.244706    9.061974
O        4.925237    2.703211    7.782479
C        6.143669    2.643239    7.011237
C        7.051780    3.767345    7.543938
C        6.280653    4.339364    8.751348
H        4.354554    3.598805    9.535178
H        5.712380    2.460593    9.688958
H        6.602904    1.659857    7.149652
H        5.866428    2.763069    5.964995
H        8.018595    3.365932    7.846286
H        7.228784    4.529803    6.787543
H        6.926612    4.560978    9.600373
H        5.759030    5.255460    8.470933
54
khmds_monomer_2thf_b3pw91
K        4.800215    4.597591    5.740306
N        4.803546    3.772749    3.245722
Si        4.395222    4.993797    2.186413
Si        5.075281    2.136216    3.078668
C        2.675786    4.821562    1.410265
C        4.365084    6.663932    3.090919
C        5.586176    5.217233    0.731077
C        3.757611    1.200762    2.090728
C        6.724947    1.702417    2.255161
C        5.130256    1.302553    4.783168
H        2.417386    5.682633    0.783609
H        1.907994    4.730325    2.185922
H        2.615885    3.925958    0.783865
H        4.142817    7.485572    2.401871
H        5.332027    6.890206    3.555363
H        3.593898    6.691638    3.869639
H        5.572754    4.334681    0.082923
H        6.614671    5.349776    1.082532
H        5.328107    6.084196    0.112662
H        3.752462    1.526767    1.045463
H        2.757634    1.384691    2.496890
H        3.928894    0.118467    2.096873
H        6.761837    2.089548    1.231671
H        6.895879    0.621053    2.208324
H        7.561005    2.149905    2.803224
H        5.306810    0.225142    4.697183
H        4.184843    1.429948    5.322301
H        5.936284    1.705747    5.406791
C        2.180412    5.228404    8.089893
O        2.853206    5.924795    7.026995
C        2.970511    7.313349    7.359371
C        2.821805    7.379713    8.865700
C        1.791995    6.282288    9.117089
H        1.319407    4.698666    7.675380
H        2.872198    4.492361    8.510952
H        3.934507    7.674756    6.994229
H        2.176330    7.877197    6.855681
H        3.771014    7.134838    9.349534
H        2.499460    8.362116    9.211752
H        1.815128    5.891876   10.134769
H        0.785640    6.657669    8.917184
C        4.982713    2.337965    8.638731
O        5.497513    3.574706    8.122961
C        5.922794    4.415337    9.207046
C        5.853575    3.557990   10.459471
C        4.732845    2.582613   10.114244
H        4.081335    2.077168    8.080337
H        5.726314    1.548308    8.484341
H        6.928923    4.782147    8.991118
H        5.245104    5.273846    9.273330
H        6.793182    3.019307   10.604965
H        5.654216    4.149100   11.353612
H        4.763004    1.662863   10.698778
H        3.757573    3.054342   10.260858
54
khmds_monomer_2thf_m062x
K        3.252282    3.815121    5.666150
N        4.091778    3.412540    3.173380
Si        4.184065    4.895407    2.422198
Si        4.828179    1.920668    3.104971
C        3.052154    5.089192    0.920030
C        3.650811    6.270226    3.622397
C        5.905854    5.398070    1.818343
C        4.078652    0.730852    1.840298
C        6.683931    1.948371    2.732164
C        4.679499    1.032906    4.778410
H        3.116460    6.089807    0.481647
H        2.007797    4.907799    1.190512
H        3.318479    4.366424    0.142663
H        3.690930    7.255740    3.148908
H        4.305817    6.313286    4.500466
H        2.619664    6.129186    3.966418
H        6.248302    4.739136    1.015217
H        6.642561    5.345661    2.625216
H        5.909756    6.420701    1.428002
H        4.173653    1.135841    0.828018
H        3.012516    0.577093    2.031361
H        4.566956   -0.248376    1.854953
H        6.883037    2.348477    1.733939
H        7.115368    0.943314    2.776131
H        7.221329    2.573172    3.451651
H        5.130952    0.036927    4.742835
H        3.634023    0.893876    5.077396
H        5.195357    1.588966    5.568919
C        2.385194    5.598897    8.653297
O        2.562112    5.839118    7.256201
C        2.435342    7.249099    7.086901
C        3.229945    7.834828    8.245427
C        2.996182    6.812595    9.375847
H        1.315402    5.515145    8.868360
H        2.867340    4.650793    8.893757
H        2.815891    7.511521    6.101808
H        1.377279    7.529175    7.151341
H        4.286355    7.878789    7.979361
H        2.900389    8.838889    8.506258
H        3.929570    6.555463    9.874439
H        2.308661    7.193750   10.129138
C        5.090348    2.038924    8.404473
O        4.796219    3.263406    7.737599
C        5.541270    4.265825    8.427119
C        5.495188    3.871711    9.911105
C        5.047175    2.393964    9.887122
H        4.354737    1.296499    8.098715
H        6.088191    1.695411    8.108475
H        6.570147    4.266478    8.053494
H        5.087078    5.232723    8.207852
H        6.472262    3.997569   10.374185
H        4.782639    4.484979   10.461060
H        5.691903    1.746742   10.478795
H        4.029034    2.296112   10.263136
54
khmds_monomer_2thf_m06l
K        2.263424    3.537900    5.673322
N        3.928946    3.424377    3.611082
Si        4.322166    4.929105    3.024093
Si        4.612278    1.911533    3.516845
C        3.796941    5.236632    1.234583
C        3.441145    6.264356    4.042755
C        6.161492    5.374678    3.067966
C        4.804776    1.237115    1.760610
C        6.331218    1.750710    4.293827
C        3.556883    0.649802    4.458544
H        4.036970    6.246735    0.891640
H        2.721332    5.097210    1.102503
H        4.291401    4.539112    0.553853
H        3.673271    7.275829    3.700122
H        3.720581    6.220253    5.099861
H        2.352961    6.162164    3.983929
H        6.739903    4.724831    2.405829
H        6.592614    5.274492    4.067292
H        6.343412    6.402025    2.740263
H        5.512738    1.841907    1.187116
H        3.859190    1.254427    1.213429
H        5.174492    0.208382    1.739232
H        7.055310    2.431967    3.840976
H        6.735639    0.739703    4.190171
H        6.302941    1.974250    5.362885
H        3.937679   -0.367835    4.341510
H        2.518228    0.636226    4.116712
H        3.552505    0.849939    5.534612
C        2.359180    5.336162    8.848163
O        1.946768    5.514468    7.489175
C        1.713778    6.915059    7.341977
C        2.872266    7.563255    8.067913
C        3.129186    6.601588    9.235260
H        1.473506    5.201748    9.479705
H        2.950279    4.421296    8.891989
H        1.661454    7.139340    6.277559
H        0.752318    7.180635    7.801169
H        3.738977    7.610764    7.407607
H        2.649907    8.578132    8.391254
H        4.192541    6.405087    9.365187
H        2.760965    7.003298   10.177721
C        4.958223    2.299275    8.274272
O        4.371930    3.108019    7.249384
C        5.231805    4.230394    6.971875
C        6.485287    4.018645    7.794944
C        5.968527    3.188643    8.960859
H        4.159728    1.942281    8.927291
H        5.439545    1.424321    7.819941
H        5.406633    4.267383    5.893039
H        4.703744    5.146933    7.262734
H        7.225083    3.453201    7.225473
H        6.945488    4.957260    8.097717
H        6.745474    2.626384    9.474790
H        5.472986    3.827387    9.695299
54
khmds_monomer_2thf_pbe0
K        4.270248    4.187407    5.907107
N        4.569590    3.642644    3.344485
Si        3.958556    4.823289    2.335467
Si        5.328120    2.178035    3.091931
C        2.392318    4.320241    1.396707
C        3.470785    6.358467    3.337413
C        5.159645    5.442927    1.008489
C        4.367031    0.952189    2.015510
C        7.043222    2.302637    2.298457
C        5.608043    1.294051    4.748275
H        1.992478    5.140944    0.790052
H        1.605943    4.004446    2.091117
H        2.591820    3.477978    0.725539
H        3.075738    7.148238    2.688897
H        4.332133    6.779107    3.868743
H        2.691558    6.136640    4.076212
H        5.394074    4.647716    0.292446
H        6.104470    5.771151    1.454925
H        4.746635    6.284837    0.441050
H        4.269010    1.328100    0.991245
H        3.355502    0.794631    2.404955
H        4.861654   -0.024456    1.961519
H        6.978583    2.723797    1.289554
H        7.532498    1.325024    2.218428
H        7.698149    2.957146    2.883998
H        6.095833    0.323581    4.605601
H        4.662581    1.101546    5.268723
H        6.255944    1.876166    5.414895
C        2.332926    6.411857    8.100849
O        3.409825    6.381683    7.174336
C        3.781401    7.741635    6.978354
C        3.627961    8.417654    8.343175
C        2.743670    7.442204    9.141216
H        1.412046    6.716228    7.584639
H        2.195316    5.405219    8.498503
H        4.800143    7.760693    6.588842
H        3.115003    8.196444    6.234887
H        4.595888    8.552806    8.827189
H        3.167646    9.400925    8.239495
H        3.318552    6.964547    9.936804
H        1.879047    7.927792    9.595135
C        4.601757    1.582332    8.570979
O        4.456607    2.984897    8.309276
C        4.700387    3.728244    9.507695
C        5.380927    2.764486   10.457816
C        4.718030    1.447234   10.077479
H        3.738404    1.056948    8.155449
H        5.504562    1.220523    8.066574
H        5.308800    4.601266    9.259639
H        3.743976    4.075369    9.917254
H        6.454826    2.724483   10.254801
H        5.235844    3.039334   11.503276
H        5.294098    0.568597   10.369765
H        3.726214    1.376903   10.532688
54
khmds_monomer_2thf_wb97xd
K        3.342251    3.905604    5.782352
N        4.208914    3.508914    3.290900
Si        4.153795    4.896873    2.373141
Si        4.903897    2.006583    3.109216
C        2.949191    4.826702    0.914133
C        3.572804    6.361285    3.433662
C        5.809185    5.435918    1.626265
C        4.176022    0.959282    1.709501
C        6.772536    2.023920    2.797517
C        4.678727    0.981256    4.691403
H        2.916992    5.769374    0.357555
H        1.932844    4.605303    1.255484
H        3.236794    4.036555    0.213039
H        3.527565    7.288338    2.853519
H        4.255594    6.541348    4.271789
H        2.568251    6.192498    3.838060
H        6.154113    4.713708    0.879631
H        6.585293    5.509015    2.394525
H        5.734797    6.409879    1.130938
H        4.355178    1.433329    0.738953
H        3.093066    0.847836    1.823351
H        4.613993   -0.043843    1.672556
H        7.009162    2.502059    1.842063
H        7.191209    1.012130    2.772806
H        7.294719    2.582031    3.581251
H        5.102746   -0.021965    4.582579
H        3.620372    0.853784    4.946380
H        5.183961    1.449219    5.543746
C        2.338113    5.610585    8.781427
O        2.296204    5.820357    7.367150
C        2.427138    7.218559    7.131979
C        3.431393    7.677580    8.171813
C        3.035413    6.837886    9.392467
H        1.318777    5.498678    9.162271
H        2.876649    4.678194    8.959645
H        2.749695    7.360254    6.100742
H        1.457862    7.713807    7.270971
H        4.442137    7.430449    7.840793
H        3.382614    8.749316    8.359631
H        3.897065    6.558391    9.997190
H        2.343541    7.388320   10.029978
C        5.047471    2.053045    8.502170
O        4.955855    3.298982    7.823135
C        5.675845    4.239929    8.613861
C        5.474418    3.813380   10.076241
C        4.857141    2.405259    9.970861
H        4.284751    1.387095    8.099327
H        6.033828    1.607082    8.324153
H        6.734943    4.209854    8.336499
H        5.287034    5.233282    8.388210
H        6.425655    3.800252   10.606666
H        4.808994    4.496454   10.602766
H        5.335816    1.682809   10.630394
H        3.793692    2.432050   10.211203
67
khmds_monomer_3thf_b3lyp
K        5.271184    4.113480    5.957557
N        5.141247    3.668436    3.310378
Si        3.815297    4.392979    2.606400
Si        6.229106    2.501665    2.825775
C        2.236399    3.337831    2.692640
C        3.389945    6.019319    3.491380
C        4.009229    4.849613    0.773358
C        5.452889    0.917050    2.118685
C        7.459559    3.077373    1.499245
C        7.303394    1.936445    4.289902
H        1.370537    3.846273    2.254826
H        1.984107    3.087479    3.727137
H        2.373053    2.393767    2.155839
H        2.487367    6.483721    3.081123
H        4.206907    6.740615    3.387964
H        3.216986    5.868084    4.560008
H        4.152110    3.956339    0.157416
H        4.878827    5.496120    0.620634
H        3.130358    5.377418    0.387359
H        4.894358    1.133911    1.202597
H        4.754823    0.462237    2.827197
H        6.210047    0.165506    1.869958
H        6.938079    3.355216    0.578169
H        8.189789    2.301176    1.245952
H        8.013769    3.958395    1.838398
H        8.035072    1.183826    3.979175
H        6.705989    1.489181    5.090593
H        7.870272    2.772067    4.715876
C        1.643556    4.759326    6.677526
O        2.995192    5.083735    7.063081
C        3.042514    6.418242    7.611191
C        1.592868    6.849177    7.795246
C        0.884017    6.077563    6.679092
H        1.670386    4.275477    5.701624
H        1.226510    4.058060    7.407068
H        3.606527    6.388808    8.543274
H        3.565118    7.069979    6.903987
H        1.222523    6.529259    8.771724
H        1.471259    7.929003    7.717957
H       -0.181598    5.939871    6.859199
H        1.011365    6.588199    5.722713
C        5.961349    4.662633    9.389009
O        6.427473    5.198996    8.131553
C        6.985326    6.512890    8.333835
C        7.194929    6.645235    9.835406
C        6.039688    5.807896   10.391005
H        4.949015    4.279808    9.250322
H        6.613077    3.831981    9.675107
H        7.907208    6.584802    7.755808
H        6.278316    7.262327    7.962870
H        8.153952    6.209776   10.124147
H        7.173229    7.682862   10.166712
H        6.212806    5.454341   11.406776
H        5.113812    6.386772   10.381148
C        3.754564    1.034754    5.726310
O        4.372188    1.729734    6.831532
C        3.513659    1.667485    7.990623
C        2.340680    0.768076    7.608040
C        2.282173    0.930352    6.086400
H        3.948604    1.605394    4.818440
H        4.211833    0.044851    5.626301
H        4.091163    1.281503    8.832624
H        3.184577    2.682603    8.227355
H        2.556576   -0.270404    7.867340
H        1.418598    1.060311    8.109727
H        1.789897    0.098922    5.583076
H        1.762508    1.851729    5.817655
67
khmds_monomer_3thf_b3pw91
K        5.268379    4.092132    6.005711
N        5.129712    3.652225    3.377480
Si        3.814300    4.377381    2.654205
Si        6.211807    2.493839    2.860161
C        2.235358    3.329565    2.718760
C        3.381821    5.999065    3.534555
C        4.035270    4.833488    0.828429
C        5.431481    0.937493    2.108182
C        7.443605    3.101432    1.554907
C        7.282211    1.888219    4.305052
H        1.381051    3.835364    2.254871
H        1.960128    3.095730    3.751815
H        2.381248    2.377106    2.198677
H        2.490380    6.471062    3.107883
H        4.205901    6.715900    3.453845
H        3.185019    5.839557    4.598676
H        4.184427    3.939146    0.214627
H        4.909121    5.478231    0.689504
H        3.162598    5.363838    0.430735
H        4.877284    1.185479    1.196759
H        4.728411    0.465922    2.801293
H        6.186389    0.189798    1.839757
H        6.926041    3.393290    0.635501
H        8.180578    2.334094    1.292259
H        7.989398    3.979736    1.915820
H        8.002744    1.132256    3.975104
H        6.682465    1.433254    5.100189
H        7.862073    2.708930    4.743493
C        1.656956    4.750609    6.730866
O        2.997355    5.101995    7.102291
C        3.028285    6.449259    7.595005
C        1.579294    6.854345    7.797772
C        0.876087    6.051270    6.708227
H        1.684199    4.246633    5.763208
H        1.252458    4.056149    7.475772
H        3.617161    6.468796    8.513546
H        3.517734    7.089389    6.851867
H        1.231265    6.541658    8.785865
H        1.433792    7.930929    7.705568
H       -0.186860    5.899552    6.897626
H        0.989126    6.543764    5.739431
C        6.000173    4.735772    9.436544
O        6.462231    5.206865    8.161623
C        7.031799    6.515050    8.302114
C        7.241718    6.716908    9.791390
C        6.077656    5.924733   10.378455
H        4.986805    4.344333    9.320012
H        6.652127    3.919426    9.766481
H        7.956204    6.552238    7.722040
H        6.334542    7.257224    7.895561
H        8.194636    6.281597   10.103240
H        7.234900    7.770268   10.072724
H        6.237219    5.622052   11.413653
H        5.156514    6.511098   10.329399
C        3.748854    1.058240    5.665715
O        4.338400    1.691348    6.812105
C        3.468012    1.553434    7.944295
C        2.312151    0.671498    7.493375
C        2.275047    0.929756    5.990145
H        3.960084    1.677587    4.790741
H        4.210164    0.074122    5.520764
H        4.034336    1.123435    8.774416
H        3.122848    2.549635    8.239674
H        2.535607   -0.380202    7.689414
H        1.380084    0.922589    8.000785
H        1.791207    0.133056    5.424610
H        1.758769    1.867910    5.773771
67
khmds_monomer_3thf_bp86
K        5.316108    4.148590    5.959333
N        5.126102    3.654579    3.342086
Si        3.772945    4.350941    2.628407
Si        6.215985    2.490884    2.808622
C        2.198604    3.282839    2.761497
C        3.345632    5.994260    3.494530
C        3.941246    4.772369    0.777260
C        5.431773    0.898163    2.110015
C        7.406697    3.091726    1.447473
C        7.340094    1.933207    4.246150
H        1.321329    3.765685    2.296733
H        1.944913    3.080285    3.815392
H        2.342686    2.306487    2.269115
H        2.428949    6.452104    3.085583
H        4.162623    6.725787    3.375036
H        3.182994    5.851724    4.575477
H        4.081905    3.860834    0.172535
H        4.811842    5.425186    0.598739
H        3.048247    5.291653    0.387670
H        4.845105    1.117441    1.201945
H        4.748553    0.430114    2.837299
H        6.192601    0.146596    1.835784
H        6.855264    3.356460    0.529948
H        8.155013    2.326336    1.177275
H        7.952012    3.993442    1.773798
H        8.069477    1.174226    3.915813
H        6.765771    1.486255    5.075134
H        7.923281    2.778537    4.652214
C        1.688509    4.779732    6.723598
O        3.051532    5.145379    7.072517
C        3.077498    6.524005    7.535401
C        1.619259    6.928720    7.738392
C        0.903665    6.086947    6.671085
H        1.710658    4.243479    5.763520
H        1.293394    4.101640    7.500600
H        3.676868    6.565578    8.456419
H        3.564940    7.148051    6.765275
H        1.277895    6.642755    8.745596
H        1.466450    8.009188    7.613408
H       -0.165092    5.939786    6.877372
H        1.007735    6.554639    5.680142
C        5.804214    4.703397    9.423088
O        6.421169    5.184987    8.195498
C        7.072283    6.457123    8.449627
C        7.200558    6.559642    9.966332
C        5.926644    5.840836   10.436734
H        4.761226    4.426952    9.203184
H        6.347574    3.801497    9.753665
H        8.037032    6.455642    7.921293
H        6.446777    7.272974    8.043657
H        8.096841    6.021412   10.312056
H        7.263966    7.600339   10.312062
H        5.991808    5.471561   11.469089
H        5.059955    6.516466   10.364870
C        3.846179    1.086161    5.680245
O        4.459426    1.742941    6.826747
C        3.562824    1.656994    7.967997
C        2.408250    0.748323    7.541535
C        2.366358    0.964958    6.021048
H        4.053435    1.701974    4.790071
H        4.311661    0.093161    5.546878
H        4.129153    1.266184    8.827478
H        3.211577    2.675045    8.211148
H        2.641640   -0.303253    7.769551
H        1.467217    1.009118    8.045073
H        1.877347    0.144998    5.477963
H        1.841964    1.901808    5.777268
67
khmds_monomer_3thf_m062x
K        5.424575    4.239319    5.847323
N        5.187066    3.748295    3.221544
Si        3.811337    4.434015    2.580288
Si        6.164775    2.458699    2.823302
C        2.270972    3.329299    2.668993
C        3.372302    6.020594    3.519183
C        3.932930    4.935888    0.758950
C        5.255046    0.914156    2.205564
C        7.444152    2.835474    1.481080
C        7.179685    1.904219    4.328979
H        1.381004    3.838876    2.285586
H        2.054585    3.011043    3.693476
H        2.414734    2.422996    2.072005
H        2.424624    6.450252    3.180343
H        4.149094    6.777582    3.372213
H        3.284245    5.843402    4.595964
H        4.077053    4.056155    0.123591
H        4.783338    5.603819    0.593127
H        3.030360    5.448833    0.411917
H        4.754388    1.120862    1.254100
H        4.490611    0.579527    2.912625
H        5.942967    0.079288    2.037765
H        6.948729    3.133505    0.551799
H        8.079396    1.972256    1.259492
H        8.094265    3.661646    1.783994
H        7.830837    1.060819    4.080207
H        6.547275    1.583764    5.163998
H        7.830393    2.711779    4.683334
C        1.879518    4.708434    6.619704
O        3.189142    5.093253    7.059467
C        3.168429    6.441193    7.547651
C        1.698509    6.790628    7.723845
C        1.056107    5.988419    6.593380
H        1.966369    4.230109    5.641537
H        1.464961    3.986034    7.330138
H        3.741498    6.481913    8.474609
H        3.645145    7.096119    6.810127
H        1.339842    6.435667    8.692096
H        1.516574    7.861613    7.654204
H       -0.005353    5.798323    6.742122
H        1.190898    6.504740    5.641137
C        5.818927    4.699227    9.131295
O        6.286026    5.501672    8.034994
C        6.806613    6.742495    8.522647
C        7.058955    6.520008   10.004532
C        5.906226    5.585293   10.368219
H        4.802869    4.365853    8.909426
H        6.468577    3.823804    9.223300
H        7.704719    6.985084    7.954943
H        6.064371    7.532221    8.364551
H        8.016791    6.017554   10.152217
H        7.058986    7.449716   10.570846
H        6.082019    5.008998   11.274789
H        4.984292    6.156874   10.493098
C        3.803121    1.282427    5.732332
O        4.387990    1.990685    6.835176
C        3.599382    1.799423    8.016806
C        2.553418    0.749292    7.660768
C        2.378063    0.972258    6.158798
H        3.876022    1.912374    4.842153
H        4.369662    0.361663    5.557643
H        4.256673    1.490356    8.831076
H        3.136343    2.754069    8.281104
H        2.942778   -0.253103    7.847574
H        1.633451    0.875942    8.229477
H        1.968707    0.109065    5.636563
H        1.730779    1.831796    5.973254
67
khmds_monomer_3thf_m06l
K        5.352769    4.315108    5.851805
N        5.147004    3.712011    3.239409
Si        3.798431    4.390266    2.542651
Si        6.183621    2.484707    2.807668
C        2.237453    3.321720    2.659966
C        3.365530    6.018413    3.408047
C        3.948450    4.814281    0.705559
C        5.358282    0.895909    2.189426
C        7.419115    2.936318    1.448795
C        7.253093    1.971840    4.286468
H        1.365211    3.807774    2.213425
H        1.975526    3.085646    3.694672
H        2.369466    2.366906    2.144153
H        2.431738    6.451975    3.040319
H        4.146175    6.767757    3.253536
H        3.249436    5.897457    4.488636
H        4.071372    3.913920    0.097726
H        4.812711    5.452712    0.507348
H        3.066124    5.336345    0.325159
H        4.813383    1.072678    1.258084
H        4.638897    0.491614    2.905364
H        6.086325    0.106114    1.983873
H        6.911997    3.184093    0.513191
H        8.115785    2.122324    1.230085
H        8.017808    3.807887    1.724364
H        7.957353    1.178998    4.022232
H        6.663609    1.593467    5.126140
H        7.856259    2.806226    4.657193
C        1.813001    4.761205    6.613047
O        3.099764    5.184613    7.085895
C        3.002865    6.516127    7.614600
C        1.524124    6.830282    7.690001
C        0.968839    6.013033    6.533937
H        1.947665    4.257932    5.651699
H        1.390128    4.035550    7.319215
H        3.506519    6.542926    8.582808
H        3.530334    7.204259    6.942648
H        1.109283    6.478889    8.636464
H        1.319153    7.895792    7.610582
H       -0.096068    5.805747    6.616133
H        1.140552    6.526674    5.586318
C        5.849724    4.689115    9.184275
O        6.284290    5.503374    8.082113
C        6.924188    6.683563    8.581780
C        7.245826    6.391400   10.029108
C        6.067441    5.518499   10.432331
H        4.806572    4.408166    9.017892
H        6.449177    3.771165    9.200342
H        7.799138    6.887650    7.963013
H        6.238474    7.534968    8.488719
H        8.179308    5.830954   10.104822
H        7.345968    7.294022   10.628298
H        6.256410    4.906262   11.311558
H        5.191859    6.136967   10.638176
C        3.798870    1.264739    5.798566
O        4.330286    2.037954    6.884293
C        3.539542    1.815598    8.060626
C        2.488701    0.785643    7.686620
C        2.368750    0.966613    6.180228
H        3.916829    1.850360    4.881136
H        4.380516    0.340542    5.688110
H        4.193832    1.486341    8.872001
H        3.093535    2.770194    8.358682
H        2.841336   -0.220819    7.916876
H        1.552011    0.937766    8.219801
H        1.970359    0.093070    5.667828
H        1.726115    1.816252    5.942504
67
khmds_monomer_3thf_pbe0
K        5.180284    3.910112    6.091800
N        5.160356    3.689541    3.427888
Si        3.890174    4.477235    2.687931
Si        6.247349    2.529693    2.923817
C        2.286047    3.465666    2.654495
C        3.461861    6.071557    3.617768
C        4.184785    5.002199    0.891857
C        5.481100    1.005814    2.095160
C        7.548717    3.151711    1.696533
C        7.237229    1.858485    4.397485
H        1.460261    4.008548    2.180127
H        1.967329    3.199572    3.668393
H        2.429456    2.529921    2.102909
H        2.589614    6.575384    3.186363
H        4.300052    6.776361    3.585492
H        3.235516    5.875793    4.670971
H        4.334847    4.131151    0.244696
H        5.076967    5.632035    0.808564
H        3.337634    5.569148    0.488685
H        4.969031    1.283356    1.167137
H        4.742826    0.525674    2.745978
H        6.237870    0.254904    1.839966
H        7.078034    3.490025    0.767166
H        8.276856    2.374692    1.436628
H        8.100804    4.002026    2.111624
H        7.969688    1.110988    4.073319
H        6.594028    1.370991    5.139283
H        7.799590    2.654145    4.901242
C        1.607736    4.680798    6.758990
O        2.935265    5.015661    7.174383
C        2.954671    6.340598    7.715092
C        1.502840    6.743172    7.890423
C        0.831766    5.982722    6.754289
H        1.657791    4.205256    5.776640
H        1.179307    3.966006    7.472125
H        3.516474    6.327445    8.651899
H        3.467321    7.006619    7.010343
H        1.124930    6.395577    8.856074
H        1.362890    7.823293    7.833766
H       -0.237475    5.828807    6.904374
H        0.977599    6.507232    5.806073
C        6.114786    4.904504    9.432087
O        6.460591    5.214887    8.078334
C        7.050210    6.516706    8.012992
C        7.388575    6.889130    9.442747
C        6.271436    6.196127   10.211922
H        5.095850    4.507477    9.453770
H        6.796407    4.130058    9.802841
H        7.921831    6.469955    7.356129
H        6.326111    7.219318    7.581993
H        8.359916    6.473212    9.724353
H        7.417187    7.968628    9.595473
H        6.509016    6.019695   11.261617
H        5.352722    6.787216   10.160193
C        3.560027    0.862481    5.679993
O        4.134913    1.527009    6.808309
C        3.291257    1.355822    7.952017
C        2.139134    0.465255    7.510083
C        2.090094    0.715075    6.007599
H        3.760250    1.465404    4.791242
H        4.036433   -0.117859    5.551202
H        3.877508    0.917190    8.764449
H        2.940766    2.342736    8.273581
H        2.370959   -0.584444    7.708546
H        1.208300    0.711491    8.022731
H        1.616587   -0.093563    5.449516
H        1.557856    1.644430    5.786874
67
khmds_monomer_3thf_wb97xd
K        5.452902    4.207797    5.915519
N        5.192088    3.715084    3.263410
Si        3.825666    4.404637    2.608116
Si        6.176495    2.467806    2.762484
C        2.272358    3.323619    2.748574
C        3.402121    6.024777    3.495572
C        3.941394    4.849991    0.769892
C        5.271590    0.932303    2.112810
C        7.386830    2.934696    1.382506
C        7.261910    1.854508    4.192433
H        1.382111    3.827017    2.356317
H        2.066900    3.050338    3.788404
H        2.399026    2.391244    2.188731
H        2.472666    6.464427    3.119514
H        4.197224    6.763865    3.353181
H        3.278407    5.875980    4.572260
H        4.076462    3.952687    0.157198
H        4.793702    5.509648    0.578846
H        3.039095    5.358548    0.413533
H        4.694654    1.173482    1.213984
H        4.573012    0.531262    2.853084
H        5.970813    0.131936    1.847841
H        6.846203    3.248103    0.483527
H        8.040324    2.100948    1.104360
H        8.023991    3.770976    1.687963
H        7.917545    1.037549    3.874448
H        6.662293    1.478602    5.028311
H        7.909988    2.653017    4.571268
C        1.865059    4.728074    6.674238
O        3.177489    5.147381    7.059926
C        3.150100    6.505726    7.507146
C        1.682070    6.854218    7.692819
C        1.019647    5.990262    6.622342
H        1.931726    4.216052    5.712858
H        1.483482    4.022882    7.420365
H        3.732388    6.580186    8.426594
H        3.614818    7.142365    6.745736
H        1.343661    6.554997    8.687326
H        1.491744    7.919216    7.567843
H       -0.032952    5.789777    6.816987
H        1.108501    6.464663    5.642935
C        5.790898    4.690798    9.361623
O        6.398997    5.296680    8.213432
C        6.901410    6.590060    8.550133
C        7.020833    6.598268   10.063700
C        5.826351    5.737421   10.468766
H        4.775842    4.383241    9.100439
H        6.369022    3.801452    9.629525
H        7.851977    6.733271    8.034948
H        6.197572    7.357282    8.206550
H        7.956046    6.125968   10.371861
H        6.987044    7.605158   10.477687
H        5.932392    5.287607   11.454897
H        4.911499    6.333821   10.460190
C        3.814179    1.178216    5.705181
O        4.442142    1.861132    6.796052
C        3.650653    1.731125    7.980145
C        2.513136    0.777628    7.634128
C        2.370333    0.975834    6.126471
H        3.932152    1.788972    4.807932
H        4.317111    0.218003    5.544156
H        4.283876    1.361972    8.789709
H        3.275555    2.721078    8.257214
H        2.799768   -0.253004    7.852880
H        1.603598    1.005538    8.188840
H        1.906951    0.129214    5.621664
H        1.783298    1.870470    5.909018


1
section_TS-1 solvation
X        0.000000    0.000000    0.000000
64
TS-1a
C       -4.920032    0.845869    2.443673
C       -5.262832   -0.263447    1.589572
H       -4.603967   -1.105915    1.807586
H       -6.303807   -0.545926    1.759728
H       -5.100960    0.107948    0.146088
F       -3.621466    1.262478    2.300096
F       -5.674119    1.985433    2.167667
F       -5.067697    0.719733    3.810834
K       -3.966849    2.845316   -0.117160
N       -5.022670    0.421004   -1.071255
Si       -3.661435   -0.219506   -1.883766
Si       -6.606711    0.511671   -1.705803
C       -4.000395   -1.821681   -2.807273
C       -2.957420    1.001664   -3.136565
C       -2.302795   -0.568123   -0.630879
C       -7.568711    1.780595   -0.694511
C       -6.669237    1.036716   -3.507739
C       -7.541112   -1.112866   -1.563213
H       -4.736324   -1.680029   -3.603966
H       -4.386907   -2.586447   -2.127108
H       -3.087166   -2.213002   -3.267450
H       -2.125522    0.549324   -3.686802
H       -2.565089    1.912756   -2.671907
H       -3.711816    1.305348   -3.866788
H       -1.997913    0.320846   -0.069848
H       -1.410460   -0.948127   -1.138418
H       -2.616781   -1.320302    0.097466
H       -7.073907    2.753056   -0.765227
H       -7.601725    1.449651    0.347269
H       -8.594188    1.898111   -1.054462
H       -6.183680    2.000770   -3.676599
H       -7.709640    1.126264   -3.838047
H       -6.183987    0.299533   -4.153561
H       -8.583803   -1.007582   -1.880518
H       -7.538014   -1.474895   -0.530868
H       -7.079488   -1.885318   -2.184895
K       -7.462022    4.013459    1.662646
N       -5.326164    5.151813    0.531759
Si       -4.443616    5.769915    1.820949
Si       -5.802232    5.763353   -0.958315
C       -4.183683    7.636647    1.851773
C       -5.259969    5.365122    3.486679
C       -2.709942    5.013080    1.957919
C       -7.690930    5.788728   -1.138473
C       -5.236165    7.508787   -1.388298
C       -5.188440    4.687975   -2.394595
H       -5.136737    8.172672    1.819057
H       -3.579068    7.980231    1.008853
H       -3.668468    7.932252    2.771926
H       -4.635235    5.736080    4.305557
H       -5.372054    4.288556    3.656492
H       -6.236533    5.850442    3.606486
H       -2.140641    5.130244    1.028834
H       -2.728362    3.951577    2.228011
H       -2.136463    5.513197    2.745181
H       -8.158018    6.397089   -0.355360
H       -8.140708    4.789821   -1.118747
H       -7.980661    6.231228   -2.097143
H       -5.632970    8.252110   -0.692256
H       -5.576104    7.779624   -2.393625
H       -4.145329    7.588314   -1.376169
H       -5.572991    5.064987   -3.347501
H       -5.522119    3.648246   -2.324022
H       -4.095155    4.698194   -2.474597
77
TS-1b
C       -5.060282    0.138824    2.119054
C       -4.882270   -0.909947    1.146128
H       -4.049016   -1.547106    1.447761
H       -5.799446   -1.498048    1.072023
H       -4.573849   -0.326461   -0.202494
F       -3.952514    0.935881    2.269100
F       -6.072578    1.025530    1.770164
F       -5.391420   -0.192830    3.419791
K       -4.301311    2.645909   -0.050282
N       -4.354756    0.155096   -1.341699
Si       -2.738680    0.000568   -1.877369
Si       -5.749141   -0.021729   -2.313236
C       -2.461007   -1.406438   -3.093363
C       -2.129316    1.578061   -2.715916
C       -1.620613   -0.303108   -0.397474
C       -7.196051    0.796072   -1.422526
C       -5.587559    0.783257   -4.002264
C       -6.225825   -1.819254   -2.585072
H       -3.029754   -1.262660   -4.016356
H       -2.767156   -2.361517   -2.656471
H       -1.403657   -1.487031   -3.366308
H       -1.130763    1.424865   -3.138817
H       -2.043779    2.425182   -2.026215
H       -2.790310    1.880452   -3.532406
H       -1.725819    0.465928    0.373743
H       -0.571562   -0.311585   -0.710086
H       -1.835303   -1.267045    0.071455
H       -6.984899    1.857719   -1.266699
H       -7.352121    0.304908   -0.458452
H       -8.120448    0.723063   -2.001607
H       -5.359791    1.849384   -3.928013
H       -6.523976    0.682399   -4.561150
H       -4.799091    0.312969   -4.596338
H       -7.174564   -1.908437   -3.124434
H       -6.331132   -2.341416   -1.629340
H       -5.461170   -2.343778   -3.165116
K       -8.233992    2.654707    1.121474
N       -6.308583    4.451150    0.545138
Si       -5.781661    5.053226    2.021453
Si       -6.661700    5.144073   -0.942244
C       -6.016141    6.902494    2.316507
C       -6.638664    4.180581    3.468597
C       -3.932544    4.754708    2.338093
C       -8.354208    4.602973   -1.603645
C       -6.681834    7.028233   -1.016682
C       -5.438188    4.609043   -2.290492
H       -7.043557    7.225961    2.134752
H       -5.364856    7.493899    1.667317
H       -5.765364    7.154499    3.352364
H       -6.278564    4.581109    4.421533
H       -6.423684    3.106842    3.482849
H       -7.724017    4.318402    3.462506
H       -3.310829    5.136967    1.520335
H       -3.687446    3.700179    2.505351
H       -3.617305    5.280681    3.245346
H       -9.169577    4.887928   -0.931403
H       -8.417392    3.525109   -1.784891
H       -8.553407    5.086231   -2.565885
H       -7.424918    7.454233   -0.337280
H       -6.926509    7.365704   -2.029476
H       -5.708668    7.451478   -0.752941
H       -5.691536    5.074146   -3.248507
H       -5.452577    3.528759   -2.468408
H       -4.410709    4.910804   -2.056835
C      -11.070225    4.272096    2.972318
O      -10.106422    4.355856    1.925099
C       -9.729424    5.734676    1.835661
C       -9.841921    6.307993    3.254432
C      -10.536948    5.193528    4.055678
H      -12.046376    4.613166    2.602992
H      -11.154419    3.227057    3.273401
H       -8.719812    5.771438    1.425450
H      -10.406601    6.248329    1.144407
H       -8.861726    6.541282    3.669246
H      -10.428976    7.226736    3.250155
H       -9.814482    4.658133    4.674414
H      -11.328459    5.568275    4.705142
77
TS-1c
Si       -3.730409   -0.063145   -2.043097
Si       -6.709184    0.551362   -1.900242
C       -3.963287   -1.734297   -2.874573
C       -3.104797    1.126290   -3.363969
C       -2.352896   -0.258948   -0.775217
C       -7.720279    1.796875   -0.906369
C       -6.783413    1.048220   -3.709845
C       -7.587639   -1.103785   -1.741383
H       -4.709720   -1.682435   -3.672685
H       -4.299159   -2.483848   -2.151734
H       -3.028793   -2.091855   -3.319490
H       -2.191578    0.737388   -3.827221
H       -2.864824    2.117112   -2.966364
H       -3.844627    1.263474   -4.156940
H       -2.098160    0.675360   -0.266081
H       -1.439901   -0.616579   -1.261697
H       -2.624603   -0.983984   -0.003490
H       -7.266634    2.787192   -0.998615
H       -7.731689    1.483344    0.141387
H       -8.752756    1.865886   -1.258835
H       -6.312005    2.016690   -3.892473
H       -7.824977    1.116006   -4.041732
H       -6.286122    0.308452   -4.343694
H       -8.629950   -1.042403   -2.071439
H       -7.582652   -1.449892   -0.703530
H       -7.090606   -1.868245   -2.345656
N       -5.507406    5.286775    0.256764
Si       -4.696326    5.969279    1.558031
Si       -6.085559    5.854986   -1.212489
C       -4.081388    7.738288    1.336310
C       -5.762267    6.012979    3.132343
C       -3.184993    4.955650    2.078973
C       -7.984627    5.823197   -1.292238
C       -5.610736    7.614993   -1.694743
C       -5.529540    4.773003   -2.663234
H       -4.911443    8.438120    1.206387
H       -3.426856    7.838640    0.467005
H       -3.514683    8.056161    2.217801
H       -5.233901    6.545748    3.929771
H       -5.972511    5.014652    3.535375
H       -6.710361    6.541687    2.978875
H       -2.455037    4.836409    1.273761
H       -3.466456    3.961029    2.437579
H       -2.664479    5.448719    2.906255
H       -8.434428    6.403261   -0.477742
H       -8.402454    4.810114   -1.273895
H       -8.334082    6.272277   -2.227694
H       -6.000682    8.350352   -0.985978
H       -6.017833    7.857258   -2.682255
H       -4.526304    7.742882   -1.744558
H       -5.992529    5.114134   -3.594723
H       -5.820702    3.725940   -2.542417
H       -4.446475    4.807152   -2.814168
C       -2.031886    5.659895   -1.441215
O       -2.000913    4.230237   -1.451843
C       -0.625867    3.858887   -1.458972
C        0.030920    4.822675   -0.485431
C       -0.783354    6.114818   -0.673109
H       -2.020665    6.029117   -2.472776
H       -2.969309    5.962294   -0.974495
H       -0.555677    2.809960   -1.169721
H       -0.217322    3.973050   -2.471814
H       -0.074954    4.446559    0.533848
H        1.093572    4.957212   -0.689163
H       -1.045634    6.561474    0.285929
H       -0.230532    6.858907   -1.247267
C       -5.020447    0.971328    2.261981
C       -5.397750   -0.126236    1.406473
H       -4.765458   -0.988953    1.624946
H       -6.446846   -0.377533    1.575552
H       -5.215545    0.231125   -0.031444
F       -3.713295    1.347665    2.117549
F       -5.744329    2.133015    1.994489
F       -5.170751    0.843031    3.630460
K       -4.093672    3.000709   -0.344866
N       -5.128751    0.524340   -1.258013
K       -7.604789    4.066450    1.414136
90
TS-1d
C       -5.039869    0.476002    2.258410
C       -5.057402   -0.627078    1.329629
H       -4.296350   -1.354968    1.616804
H       -6.045452   -1.092121    1.336802
H       -4.758823   -0.162968   -0.065204
F       -3.836638    1.141522    2.290837
F       -5.965476    1.457452    1.940933
F       -5.301541    0.236377    3.595607
K       -4.010646    2.712505   -0.102022
N       -4.542588    0.216923   -1.244757
Si       -3.018648   -0.236364   -1.870262
Si       -6.012643    0.261857   -2.115353
C       -3.068069   -1.734067   -3.006594
C       -2.216389    1.167963   -2.843488
C       -1.860213   -0.643971   -0.447038
C       -7.218089    1.379607   -1.196909
C       -5.825020    0.932887   -3.860669
C       -6.828402   -1.426871   -2.248637
H       -3.670310   -1.545627   -3.899928
H       -3.498238   -2.596658   -2.489051
H       -2.061989   -2.010738   -3.338684
H       -1.293775    0.823223   -3.322465
H       -1.936073    2.018136   -2.211578
H       -2.876882    1.542314   -3.629917
H       -1.780712    0.175282    0.274200
H       -0.852524   -0.846773   -0.823550
H       -2.195268   -1.529590    0.099285
H       -6.809707    2.389582   -1.100069
H       -7.417198    0.974325   -0.201993
H       -8.171413    1.462953   -1.724926
H       -5.420288    1.947978   -3.870723
H       -6.799858    0.961351   -4.359135
H       -5.166192    0.303564   -4.465355
H       -7.811674   -1.363376   -2.726273
H       -6.963765   -1.871799   -1.258258
H       -6.213871   -2.113500   -2.838090
K       -7.761540    3.532356    1.377699
N       -5.579388    4.900061    0.501313
Si       -4.791914    5.473540    1.867613
Si       -5.909750    5.561104   -1.004260
C       -4.826987    7.340051    2.150033
C       -5.499301    4.696289    3.441250
C       -2.945807    5.018693    1.920111
C       -7.716174    5.313403   -1.519375
C       -5.587112    7.409942   -1.200644
C       -4.903224    4.737343   -2.387609
H       -5.840251    7.744730    2.093649
H       -4.219165    7.868886    1.411142
H       -4.426319    7.581852    3.140268
H       -4.946049    5.039252    4.321342
H       -5.421031    3.604813    3.425398
H       -6.546788    4.965987    3.601172
H       -2.432775    5.298543    0.993267
H       -2.765947    3.954388    2.111154
H       -2.446125    5.553143    2.735080
H       -8.401902    5.824239   -0.837157
H       -8.006321    4.259670   -1.571137
H       -7.888101    5.731280   -2.516889
H       -6.181212    8.001733   -0.498911
H       -5.843521    7.739739   -2.213146
H       -4.534006    7.652089   -1.031038
H       -5.136117    5.187714   -3.357801
H       -5.123268    3.669815   -2.491825
H       -3.824339    4.857517   -2.236060
C       -8.713261    6.852697    1.852477
O       -8.956329    5.628244    2.566745
C       -9.146001    5.915790    3.953832
C       -8.433123    7.232070    4.187590
C       -8.728868    7.971852    2.886223
H       -7.742481    6.762023    1.358027
H       -9.483957    6.978497    1.087701
H      -10.218151    6.002830    4.170905
H       -8.741021    5.083448    4.532958
H       -8.797552    7.755017    5.072260
H       -7.359495    7.063822    4.299357
H       -9.716700    8.436116    2.932115
H       -7.998398    8.748105    2.658167
C      -11.003992    2.055715    1.704861
O      -10.287457    2.798583    0.722198
C      -11.137101    3.888547    0.357630
C      -11.939406    4.256502    1.613748
C      -11.635900    3.112184    2.596145
H      -11.768991    1.437279    1.216658
H      -10.299589    1.396511    2.215084
H      -10.503798    4.695863   -0.011149
H      -11.798758    3.571145   -0.456713
H      -11.623137    5.216647    2.018578
H      -13.003818    4.318301    1.384788
H      -10.919702    3.436834    3.352915
H      -12.525464    2.743149    3.107367
90
TS-1e
C       -6.265826    0.738275    2.283217
C       -5.809899   -0.319511    1.413857
H       -4.838925   -0.670708    1.768490
H       -6.529209   -1.140827    1.435861
H       -5.574819    0.067267    0.007753
F       -5.536753    1.914080    2.138967
F       -7.563600    1.124271    2.065604
F       -6.217179    0.533924    3.650428
N       -5.288405    0.324122   -1.206364
Si       -4.057273   -0.666595   -1.857738
Si       -6.625565    0.900845   -2.091308
C       -4.674398   -1.969220   -3.071041
C       -2.756634    0.340132   -2.782329
C       -3.180064   -1.583681   -0.473275
C       -7.437781    2.304618   -1.126112
C       -6.153423    1.555293   -3.790388
C       -7.975609   -0.385709   -2.341133
H       -5.141253   -1.522335   -3.953262
H       -5.411466   -2.624383   -2.597311
H       -3.846406   -2.596162   -3.419149
H       -1.982064   -0.314633   -3.195754
H       -2.249741    1.067160   -2.142870
H       -3.205241    0.885503   -3.617073
H       -2.817359   -0.888650    0.285606
H       -2.321368   -2.138693   -0.863562
H       -3.846830   -2.300462    0.013801
H       -6.697543    3.063211   -0.861889
H       -7.891501    1.893054   -0.221532
H       -8.222061    2.792857   -1.710378
H       -5.358222    2.302478   -3.735547
H       -7.015624    2.021409   -4.278935
H       -5.806742    0.746483   -4.439893
H       -8.864132    0.049178   -2.811118
H       -8.279387   -0.812853   -1.380200
H       -7.631153   -1.207372   -2.974939
K       -7.252233    4.055121    1.562684
N       -4.852729    5.004746    0.719980
Si       -4.131881    5.392438    2.186285
Si       -5.203776    5.904286   -0.653015
C       -3.159174    7.009083    2.257661
C       -5.388942    5.530760    3.612167
C       -2.936478    4.057779    2.784634
C       -7.039313    6.391641   -0.751368
C       -4.263761    7.526477   -0.878507
C       -4.893960    4.926187   -2.240104
H       -3.800631    7.879898    2.099358
H       -2.366440    7.039120    1.505456
H       -2.687489    7.119229    3.240053
H       -4.894293    5.918642    4.508714
H       -5.813910    4.563955    3.908867
H       -6.207090    6.224104    3.383678
H       -2.097535    3.905532    2.100739
H       -3.440738    3.098068    2.921552
H       -2.515594    4.336760    3.756349
H       -7.360902    6.939038    0.142133
H       -7.702873    5.530136   -0.891573
H       -7.219272    7.048788   -1.608853
H       -4.524336    8.258907   -0.110092
H       -4.504595    7.967999   -1.851428
H       -3.181554    7.378794   -0.840261
H       -5.058196    5.554108   -3.121571
H       -5.569186    4.073453   -2.333731
H       -3.868842    4.554041   -2.292759
C       -1.286699    3.956802   -2.763926
O       -1.649692    3.716435   -1.401153
C       -1.275866    4.845141   -0.593603
C       -0.534194    5.805323   -1.510477
C       -1.110767    5.458461   -2.879460
H       -0.352613    3.428031   -2.990449
H       -2.074008    3.555742   -3.404727
H       -2.189996    5.291136   -0.190285
H       -0.663445    4.494661    0.240576
H       -0.690370    6.846358   -1.226684
H        0.539515    5.602611   -1.489670
H       -2.080068    5.942928   -3.019868
H       -0.459092    5.739955   -3.707214
C       -1.692917    0.627522    2.340561
O       -1.710418    1.224380    1.037417
C       -0.481032    0.941072    0.355343
C        0.455466    0.369547    1.404532
C       -0.521418   -0.336804    2.339434
H       -1.559775    1.414778    3.090352
H       -2.656706    0.143873    2.514411
H       -0.676437    0.212376   -0.438642
H       -0.121800    1.863397   -0.103356
H        1.202713   -0.297100    0.972915
H        0.973682    1.173777    1.933675
H       -0.821246   -1.299885    1.918337
H       -0.122322   -0.505170    3.340119
K       -3.772905    2.540544   -0.118032
90
TS-1f
C       -5.041604    0.716958    2.506912
C       -5.426486   -0.399997    1.679121
H       -4.793612   -1.258711    1.911408
H       -6.474560   -0.645530    1.863094
H       -5.265808   -0.071214    0.230242
F       -3.733742    1.091688    2.338103
F       -5.768680    1.866525    2.229361
F       -5.167396    0.610438    3.881708
N       -5.192859    0.201435   -1.000335
Si       -3.845049   -0.470156   -1.804567
Si       -6.777790    0.345224   -1.614245
C       -4.183046   -2.144464   -2.593888
C       -3.193502    0.655058   -3.167924
C       -2.453343   -0.711043   -0.560078
C       -7.677965    1.670252   -0.618107
C       -6.842942    0.832796   -3.427173
C       -7.775662   -1.238613   -1.430146
H       -4.940106   -2.067852   -3.380131
H       -4.546858   -2.858859   -1.849225
H       -3.278129   -2.562914   -3.046969
H       -2.295980    0.223750   -3.624442
H       -2.925079    1.650693   -2.802888
H       -3.935450    0.784817   -3.960217
H       -2.163016    0.213781   -0.053866
H       -1.559337   -1.099266   -1.058114
H       -2.739282   -1.427277    0.214957
H       -7.140558    2.618725   -0.699191
H       -7.723448    1.361565    0.429846
H       -8.698222    1.829127   -0.977575
H       -6.302539    1.761472   -3.625039
H       -7.881377    0.976822   -3.744166
H       -6.412118    0.053200   -4.061913
H       -8.814264   -1.102841   -1.749536
H       -7.784906   -1.573953   -0.388763
H       -7.343619   -2.044055   -2.031334
N       -5.294788    5.025492    0.512352
Si       -4.350976    5.580172    1.782544
Si       -5.791241    5.612718   -0.976707
C       -3.902928    7.414164    1.754176
C       -5.173589    5.270208    3.464563
C       -2.693217    4.675988    1.961715
C       -7.681811    5.651423   -1.156689
C       -5.212738    7.350402   -1.429216
C       -5.252392    4.507037   -2.419829
H       -4.785769    8.053730    1.678627
H       -3.251200    7.651645    0.908690
H       -3.369220    7.691151    2.669519
H       -4.541865    5.660797    4.268712
H       -5.294958    4.199561    3.663555
H       -6.147312    5.756623    3.565737
H       -2.100170    4.697325    1.044017
H       -2.816291    3.632370    2.269012
H       -2.093600    5.153830    2.743561
H       -8.169486    6.267461   -0.395900
H       -8.128968    4.651790   -1.130695
H       -7.952512    6.076780   -2.128836
H       -5.578704    8.096909   -0.719106
H       -5.578370    7.630147   -2.422960
H       -4.121343    7.417501   -1.447960
H       -5.632402    4.909243   -3.364464
H       -5.657899    3.494024   -2.336955
H       -4.166199    4.433947   -2.521777
K       -7.502705    4.027619    1.702786
O       -8.513358    6.346425    2.601536
C       -7.849220    7.519144    2.100514
C       -8.978365    6.587668    3.940259
C       -7.556949    8.376014    3.315111
H       -6.955858    7.199437    1.561405
H       -8.515638    8.034949    1.400156
C       -8.756743    8.067495    4.205634
H      -10.027251    6.289574    4.003854
H       -8.396580    5.967800    4.631860
H       -7.465439    9.432779    3.063293
H       -6.629286    8.052902    3.793591
H       -9.626078    8.646501    3.884073
H       -8.577660    8.273443    5.261131
K       -4.046242    2.646293   -0.141659
O       -1.774191    3.440051   -1.321046
C       -0.534409    2.753493   -1.087611
C       -1.516512    4.805829   -1.675471
C        0.562843    3.705279   -1.532539
H       -0.454923    2.525502   -0.018786
H       -0.545884    1.814631   -1.644893
C       -0.076810    5.066732   -1.278707
H       -1.661220    4.929267   -2.754779
H       -2.237304    5.438772   -1.154136
H        0.769322    3.576374   -2.598091
H        1.490626    3.551513   -0.981024
H        0.373910    5.873013   -1.857921
H       -0.016540    5.325309   -0.218322
103
TS-1g
C       -5.586768    0.608468    2.454256
C       -5.903871   -0.366629    1.437409
H       -5.407151   -1.310015    1.672865
H       -6.985249   -0.514195    1.400551
H       -5.461057    0.078777    0.085847
F       -4.241345    0.842583    2.578802
F       -6.130067    1.856472    2.191422
F       -5.992284    0.373064    3.756611
K       -4.025524    2.680586    0.308197
N       -5.159007    0.453535   -1.086920
Si       -3.780562   -0.307580   -1.745686
Si       -6.611540    0.784580   -1.918138
C       -4.154031   -1.929916   -2.625506
C       -2.898585    0.791512   -2.996663
C       -2.572644   -0.690744   -0.356437
C       -7.534913    2.112056   -0.958037
C       -6.364504    1.414055   -3.670886
C       -7.745768   -0.713941   -2.024462
H       -4.799678   -1.771212   -3.494545
H       -4.664620   -2.627562   -1.954615
H       -3.237614   -2.413960   -2.979560
H       -1.935044    0.359807   -3.287089
H       -2.709203    1.796249   -2.608970
H       -3.495009    0.902745   -3.906001
H       -2.252879    0.210399    0.171508
H       -1.673471   -1.174015   -0.751030
H       -3.018213   -1.366438    0.378523
H       -6.907742    3.004687   -0.889429
H       -7.752965    1.745051    0.046470
H       -8.474556    2.394102   -1.438880
H       -5.725326    2.299919   -3.701295
H       -7.329929    1.684072   -4.112390
H       -5.913257    0.651714   -4.311957
H       -8.721862   -0.456896   -2.448855
H       -7.910147   -1.151771   -1.035876
H       -7.303633   -1.490521   -2.655711
K       -7.745179    4.180869    1.478672
N       -5.273757    5.137412    0.809233
Si       -4.625866    5.595639    2.285461
Si       -5.325346    5.814844   -0.721662
C       -4.186194    7.422422    2.487366
C       -5.791899    5.188871    3.727705
C       -3.035728    4.666989    2.732069
C       -7.090027    5.988593   -1.393442
C       -4.558282    7.529912   -0.911970
C       -4.437102    4.747279   -2.018496
H       -5.020565    8.082560    2.238653
H       -3.345465    7.699760    1.845547
H       -3.893107    7.631334    3.521878
H       -5.337158    5.497502    4.674436
H       -5.975859    4.112178    3.811729
H       -6.755244    5.703045    3.664077
H       -2.284101    4.751951    1.941658
H       -3.210784    3.603549    2.925729
H       -2.595838    5.076549    3.647549
H       -7.707761    6.628046   -0.756235
H       -7.599822    5.026737   -1.504529
H       -7.072242    6.446322   -2.388358
H       -5.061507    8.272409   -0.286808
H       -4.629345    7.868682   -1.951230
H       -3.499559    7.526825   -0.636944
H       -4.515345    5.206227   -3.009281
H       -4.867673    3.745314   -2.114817
H       -3.367121    4.647345   -1.803226
C       -8.060590    7.666693    1.913214
O       -8.930657    6.532179    1.968183
C       -9.910944    6.824789    2.959130
C       -9.132711    7.493631    4.079270
C       -8.036089    8.266122    3.326228
H       -7.088377    7.314675    1.567571
H       -8.450470    8.385924    1.184151
H      -10.668912    7.501413    2.541731
H      -10.394397    5.889529    3.244069
H       -9.761769    8.139093    4.692941
H       -8.691192    6.733989    4.727122
H       -8.249068    9.334990    3.292219
H       -7.062770    8.135828    3.798758
C       -9.780823    1.213712    2.107589
O       -9.917044    2.613604    1.823539
C      -10.983406    2.814459    0.881336
C      -11.638477    1.456626    0.680034
C      -10.490234    0.497037    0.976958
H       -8.717773    0.977976    2.178589
H      -10.249010    0.995375    3.074627
H      -11.667365    3.566924    1.280769
H      -10.559088    3.194128   -0.054834
H      -12.447555    1.313225    1.400516
H      -12.048847    1.343215   -0.323601
H      -10.823128   -0.501464    1.261160
H       -9.830635    0.409016    0.111053
C       -0.682164    2.049964    1.663108
O       -1.331532    2.519212    0.470805
C       -0.405039    2.500416   -0.625128
C        0.965230    2.288770   -0.008585
C        0.625622    1.431352    1.206189
H       -0.511701    2.900785    2.331017
H       -1.343786    1.341695    2.166303
H       -0.666427    1.676543   -1.296542
H       -0.497754    3.440739   -1.172786
H        1.659025    1.808808   -0.699342
H        1.394853    3.243118    0.307044
H        0.469814    0.391949    0.906191
H        1.389163    1.456890    1.984127
103
TS-1h
C       -6.282647    0.709305    2.265122
C       -5.751855   -0.334944    1.422297
H       -4.764788   -0.619909    1.791271
H       -6.420372   -1.197979    1.451018
H       -5.541056    0.050471    0.008450
F       -5.604877    1.914460    2.128700
F       -7.587817    1.025620    2.007428
F       -6.263118    0.520775    3.638690
N       -5.274321    0.312401   -1.204963
Si       -4.052021   -0.677803   -1.870948
Si       -6.611927    0.917851   -2.069167
C       -4.686704   -1.976812   -3.079358
C       -2.757760    0.329916   -2.802545
C       -3.163740   -1.598748   -0.495848
C       -7.369141    2.355968   -1.115379
C       -6.153601    1.540556   -3.784360
C       -7.997506   -0.338885   -2.276417
H       -5.163925   -1.526497   -3.954260
H       -5.420116   -2.629882   -2.596922
H       -3.866052   -2.606470   -3.439731
H       -1.980262   -0.321464   -3.215854
H       -2.255906    1.060320   -2.162849
H       -3.209888    0.872535   -3.637149
H       -2.789743   -0.904359    0.258307
H       -2.311905   -2.158101   -0.894985
H       -3.828236   -2.311772   -0.000200
H       -6.602134    3.074135   -0.818092
H       -7.875217    1.974075   -0.227482
H       -8.102900    2.891033   -1.722277
H       -5.351240    2.281407   -3.747430
H       -7.017090    2.009319   -4.268229
H       -5.822078    0.721219   -4.428326
H       -8.890259    0.110689   -2.723602
H       -8.281494   -0.757438   -1.305928
H       -7.687122   -1.170097   -2.915886
K       -7.327570    4.082082    1.575295
N       -4.869206    5.010038    0.710863
Si       -4.156939    5.390837    2.180995
Si       -5.213876    5.908317   -0.662542
C       -3.152601    6.989483    2.255200
C       -5.415968    5.560109    3.601215
C       -2.986160    4.038626    2.792838
C       -7.049141    6.387382   -0.782362
C       -4.276512    7.535136   -0.875909
C       -4.887055    4.938139   -2.252763
H       -3.776924    7.872224    2.094153
H       -2.356927    7.004508    1.505603
H       -2.682174    7.091828    3.239115
H       -4.918840    5.946223    4.497254
H       -5.858451    4.602353    3.900564
H       -6.221920    6.263985    3.362815
H       -2.142323    3.874967    2.117379
H       -3.504327    3.085645    2.926236
H       -2.570558    4.312818    3.768200
H       -7.385844    6.938691    0.102779
H       -7.699012    5.515575   -0.916759
H       -7.227009    7.033362   -1.648770
H       -4.543276    8.262249   -0.104365
H       -4.512580    7.982480   -1.847406
H       -3.194042    7.390160   -0.831830
H       -5.018301    5.578611   -3.130862
H       -5.577511    4.100612   -2.369613
H       -3.868966    4.545157   -2.286262
C      -10.662252    2.577691    1.749182
O       -9.961312    3.703334    1.221387
C      -10.577795    4.002648   -0.034733
C      -11.093009    2.670605   -0.598734
C      -10.881219    1.672189    0.550840
H      -10.055312    2.137867    2.540735
H      -11.617313    2.907474    2.179421
H      -11.399169    4.709481    0.128060
H       -9.830461    4.484094   -0.666257
H      -12.146394    2.752964   -0.868419
H      -10.542741    2.371597   -1.490207
H      -11.727546    0.999061    0.689675
H       -9.990366    1.067768    0.374918
C       -1.290486    3.942320   -2.750889
O       -1.668143    3.699563   -1.392747
C       -1.295043    4.822930   -0.577426
C       -0.534619    5.779407   -1.482619
C       -1.100306    5.442880   -2.858686
H       -0.358968    3.406277   -2.971046
H       -2.075262    3.550958   -3.400726
H       -2.210499    5.274924   -0.183849
H       -0.695602    4.464865    0.262987
H       -0.683966    6.820858   -1.196658
H        0.536885    5.566449   -1.451408
H       -2.064010    5.936194   -3.006491
H       -0.438077    5.721980   -3.678857
C       -1.672810    0.629588    2.337210
O       -1.709238    1.221520    1.032247
C       -0.483965    0.947863    0.339078
C        0.469446    0.392363    1.381553
C       -0.489981   -0.320913    2.329124
H       -1.542673    1.421099    3.083113
H       -2.628835    0.134760    2.521577
H       -0.679358    0.212577   -0.448884
H       -0.139965    1.871403   -0.128504
H        1.220283   -0.267499    0.945709
H        0.983284    1.205096    1.901942
H       -0.782517   -1.289384    1.915257
H       -0.079420   -0.480157    3.326673
K       -3.794907    2.536935   -0.094182
36
TS-1i
C       -5.031249    2.605672   -1.377155
C       -5.125543    1.351832   -0.669011
H       -4.453535    1.369889    0.191206
H       -6.155167    1.203661   -0.336820
H       -4.711801    0.158721   -1.513847
F       -3.776797    2.834289   -1.912448
F       -5.877534    2.670755   -2.470248
F       -5.299530    3.782328   -0.706185
K       -4.255629    1.075167   -4.121310
N       -4.398002   -0.831040   -2.200625
Si       -2.828180   -1.432118   -1.865515
Si       -5.792701   -1.782709   -2.500620
C       -1.970312   -2.033047   -3.431410
C       -1.771047   -0.044941   -1.166800
C       -2.807451   -2.846476   -0.628148
C       -7.052572   -0.747006   -3.448308
C       -5.429993   -3.299055   -3.547973
C       -6.618927   -2.349390   -0.912745
H       -1.850358   -1.229081   -4.166349
H       -2.524443   -2.842875   -3.912536
H       -0.966892   -2.407811   -3.203188
H       -0.757443   -0.408987   -0.970427
H       -2.175285    0.337126   -0.226278
H       -1.683149    0.800790   -1.855559
H       -3.253567   -2.535834    0.321310
H       -1.784052   -3.178106   -0.424396
H       -3.368382   -3.711379   -0.993468
H       -6.751972   -0.559814   -4.486107
H       -7.239117    0.213823   -2.959606
H       -8.011532   -1.272024   -3.502057
H       -5.000365   -3.023539   -4.515419
H       -6.354628   -3.852981   -3.742201
H       -4.735080   -3.983481   -3.054205
H       -7.539975   -2.906463   -1.111875
H       -6.873301   -1.493365   -0.280850
H       -5.952224   -2.997782   -0.337089
62
TS-1j
C       -5.756470    2.258764   -0.289274
C       -5.371226    0.882627   -0.078424
H       -4.525959    0.844635    0.611819
H       -6.218454    0.333890    0.338834
H       -4.936763    0.181977   -1.341470
F       -4.765830    3.018344   -0.873517
F       -6.836130    2.392149   -1.138782
F       -6.127510    3.023465    0.805237
K       -5.347295    1.961604   -3.547139
N       -4.595571   -0.441016   -2.373423
Si       -2.905975   -0.594942   -2.569311
Si       -5.772834   -1.619827   -2.759972
C       -2.394090   -0.439526   -4.376818
C       -2.048710    0.783507   -1.622231
C       -2.205022   -2.222169   -1.935707
C       -7.413224   -0.773092   -3.137380
C       -5.316667   -2.657521   -4.259931
C       -6.077208   -2.804698   -1.331850
H       -2.749774    0.495930   -4.816564
H       -2.794488   -1.262747   -4.974250
H       -1.304199   -0.456915   -4.479714
H       -0.965021    0.730178   -1.765096
H       -2.245400    0.705491   -0.549757
H       -2.375494    1.775762   -1.943105
H       -2.428922   -2.351336   -0.872470
H       -1.117011   -2.259113   -2.055148
H       -2.625431   -3.078025   -2.471492
H       -7.375026   -0.184032   -4.059515
H       -7.716892   -0.113093   -2.319167
H       -8.208207   -1.514111   -3.268971
H       -5.157250   -2.040314   -5.146878
H       -6.122032   -3.364144   -4.487454
H       -4.407988   -3.240605   -4.087124
H       -6.860923   -3.532243   -1.566926
H       -6.381951   -2.261693   -0.432393
H       -5.165885   -3.359330   -1.088887
C       -6.774749    2.498151   -6.881514
O       -6.236184    1.491401   -6.009114
C       -5.806579    0.358815   -6.778317
C       -5.730841    0.843040   -8.213004
C       -6.869691    1.857031   -8.255627
H       -7.741722    2.819620   -6.488162
H       -6.095707    3.357554   -6.886272
H       -4.849973    0.014215   -6.381118
H       -6.539713   -0.447615   -6.668268
H       -4.772877    1.335368   -8.399299
H       -5.846926    0.030825   -8.930900
H       -6.770607    2.587306   -9.058999
H       -7.828029    1.344802   -8.371589
C       -2.325182    4.029645   -4.031169
O       -3.415747    3.394704   -4.696644
C       -2.985781    3.114154   -6.032881
C       -1.454736    2.993879   -5.990380
C       -1.099540    3.287962   -4.526541
H       -2.289157    5.091954   -4.307278
H       -2.494076    3.952627   -2.956554
H       -3.482351    2.197498   -6.352021
H       -3.303044    3.927760   -6.693823
H       -1.118557    2.003289   -6.296230
H       -0.998065    3.723759   -6.659977
H       -0.980071    2.360598   -3.964793
H       -0.185897    3.873490   -4.420897


1
section_khmds nucleation
X        0.000000    0.000000    0.000000
84
khmds_trimer_wb97xd
K        4.193542    3.839532    5.897127
Si        5.457382    3.984594    9.205579
Si        4.257071    6.620205    8.179928
N        5.133029    5.192126    8.087966
C        4.021252    3.475040   10.318916
C        6.880195    4.389614   10.392938
C        5.989667    2.399557    8.306679
C        5.340590    8.163360    7.961564
C        3.303529    6.904313    9.783543
C        2.976243    6.761378    6.790251
H        4.266478    2.566932   10.879170
H        3.778044    4.255178   11.045043
H        3.117524    3.271953    9.735842
H        6.946998    3.634149   11.182454
H        7.864729    4.411195    9.913801
H        6.720111    5.356899   10.880005
H        5.141199    1.860489    7.868690
H        6.712964    2.599409    7.508269
H        6.465990    1.699659    8.999915
H        6.102944    8.250499    8.744275
H        5.835807    8.199586    6.984192
H        4.727805    9.067776    8.024308
H        3.968325    6.896110   10.652579
H        2.792818    7.872375    9.767274
H        2.545096    6.132218    9.939696
H        2.430875    7.707257    6.863742
H        3.438855    6.749321    5.797256
H        2.225090    5.964472    6.835721
N        5.165242    3.698017    3.303424
Si        4.541519    5.119448    2.666127
Si        4.946987    2.094695    2.860289
C        4.765521    5.351078    0.806426
C        2.690240    5.365548    2.982858
C        5.412289    6.599126    3.469743
C        3.979507    1.102901    4.158076
C        4.046724    1.807113    1.226860
C        6.595466    1.172353    2.705255
H        4.487132    6.364356    0.499141
H        4.147265    4.651647    0.237193
H        5.806945    5.189588    0.509412
H        2.328882    6.283023    2.507152
H        2.432561    5.445667    4.044183
H        2.116000    4.531388    2.567421
H        6.428081    6.738977    3.085670
H        5.483187    6.491927    4.557760
H        4.879305    7.534448    3.273970
H        2.981367    1.519543    4.334853
H        4.508221    1.037702    5.116522
H        3.832718    0.071841    3.822247
H        3.056303    2.272300    1.227174
H        3.910015    0.738361    1.034137
H        4.608663    2.225883    0.387213
H        6.426575    0.118504    2.463484
H        7.171427    1.187233    3.637755
H        7.221810    1.579485    1.903416
K        7.711471    6.042904    7.502299
N        9.400903    5.332454    5.448075
Si        9.754850    6.800103    4.719514
Si       10.318008    4.062937    6.045274
C       11.444520    7.543308    5.109321
C        8.491492    8.126730    5.207436
C        9.675047    6.746179    2.821468
C        9.956190    3.709309    7.872427
C       12.190943    4.247184    5.919032
C        9.930634    2.408503    5.194980
H       11.524827    8.553859    4.695891
H       11.610469    7.612665    6.188496
H       12.257585    6.947399    4.686767
H        8.586671    9.002950    4.559136
H        7.462755    7.766897    5.097827
H        8.629448    8.490286    6.232338
H       10.282897    5.929919    2.416143
H        8.658547    6.651326    2.423216
H       10.070722    7.676444    2.402063
H       10.170196    4.570968    8.514775
H        8.917789    3.400003    8.037055
H       10.579852    2.886659    8.235332
H       12.553513    5.103681    6.493413
H       12.692872    3.353362    6.302967
H       12.509390    4.384983    4.881507
H       10.530551    1.610703    5.643245
H        8.884574    2.103681    5.316240
H       10.174100    2.411513    4.126310
K        7.866390    4.107993    3.491407


1
section_other fluorinated gases
X        0.000000    0.000000    0.000000
8
ch2f-cf3_01a_ch2f-cf3_b3pw91
C        0.334663   -0.221757   -0.003773
H        0.710206    0.297165    0.879517
H       -0.756357   -0.220977   -0.018724
C        0.846135    0.478582   -1.243473
F        2.186159    0.508841   -1.290234
F        0.406064    1.746602   -1.257955
F        0.423842   -0.114595   -2.369725
F        0.792771   -1.522098   -0.001531
8
ch2f-cf3_01b_ch2f-cf3_pbe0
C        0.335510   -0.221838   -0.005112
H        0.710770    0.298008    0.878324
H       -0.755970   -0.220270   -0.020062
C        0.845692    0.478127   -1.242495
F        2.181800    0.507235   -1.288624
F        0.407334    1.742161   -1.257370
F        0.424679   -0.114308   -2.364908
F        0.793668   -1.517353   -0.005650
8
ch2f-cf3_01c_ch2f-cf3_wb97xd
C        0.334508   -0.222638   -0.002982
H        0.710212    0.296099    0.879396
H       -0.755737   -0.221598   -0.018368
C        0.846692    0.479085   -1.244677
F        2.183326    0.509731   -1.291100
F        0.407596    1.743872   -1.259116
F        0.425261   -0.112434   -2.368089
F        0.791626   -1.520354   -0.000962
64
ch2f-cf3_02a_encountcmplx_dimer_intact_1_b3pw91
K        4.232702    3.665981    5.377626
Si        7.106806    4.040670    7.822718
Si        5.580196    6.524620    7.128859
N        6.130159    4.964951    6.810843
C        8.812366    4.798320    8.145954
C        7.459707    2.354007    7.044068
C        6.386366    3.678826    9.532365
C        6.692547    7.862948    6.372974
C        5.415247    6.999203    8.948611
C        3.860887    6.801161    6.387911
H        9.426566    4.157537    8.788243
H        9.372211    4.958996    7.217652
H        8.719725    5.769432    8.642478
H        8.042950    1.729112    7.728528
H        6.547037    1.802084    6.802056
H        8.040793    2.433925    6.120330
H        6.428872    4.564033   10.172354
H        5.337838    3.375922    9.470758
H        6.940186    2.882050   10.040334
H        7.722706    7.753252    6.728031
H        6.708949    7.850457    5.277766
H        6.353510    8.864288    6.659222
H        6.378802    6.969685    9.465621
H        5.019783    8.015904    9.047266
H        4.733327    6.325007    9.474595
H        3.533131    7.834667    6.539139
H        3.835091    6.625711    5.308565
H        3.109678    6.159691    6.863164
N        5.446585    4.042166    2.913385
K        7.433738    5.120897    4.379068
Si        4.549924    5.254956    2.164472
Si        5.750675    2.509680    2.286030
C        4.500050    5.211393    0.277114
C        2.729857    5.261666    2.700485
C        5.227663    6.966888    2.600766
C        4.187060    1.496042    1.951843
C        6.747469    2.482611    0.680743
C        6.769237    1.480083    3.501074
H        3.912189    6.049165   -0.113191
H        4.046693    4.288803   -0.097084
H        5.505331    5.285198   -0.147721
H        2.157124    6.005921    2.136900
H        2.585287    5.506655    3.758213
H        2.269411    4.285782    2.513704
H        6.242014    7.107907    2.209656
H        5.244611    7.151129    3.678715
H        4.608026    7.755723    2.162085
H        3.547147    1.994962    1.217314
H        3.592158    1.357156    2.861434
H        4.422407    0.499799    1.561875
H        6.182149    2.900227   -0.156107
H        7.034506    1.460765    0.409819
H        7.666525    3.069295    0.784108
H        6.944670    0.478560    3.094355
H        6.277310    1.346792    4.468393
H        7.754021    1.919843    3.691695
C        3.404300    1.028611    7.732420
C        4.378414    0.478006    8.748194
H        4.502780   -0.591911    8.572980
H        5.331583    0.998121    8.651617
F        3.213484    2.354747    7.875632
F        3.886902    0.837499    6.487344
F        2.205412    0.447838    7.799882
F        3.865439    0.683603   10.009256
64
ch2f-cf3_02b_encountcmplx_dimer_intact_1_pbe0
K        4.247323    3.696830    5.402491
Si        7.155188    4.077342    7.826742
Si        5.578525    6.546202    7.160792
N        6.159869    4.999911    6.829732
C        8.857779    4.845212    8.139175
C        7.514955    2.397701    7.035818
C        6.455136    3.694871    9.540860
C        6.643480    7.912508    6.388278
C        5.430442    7.017306    8.982787
C        3.839449    6.785221    6.450184
H        9.482937    4.203585    8.770565
H        9.407073    5.016731    7.205900
H        8.764474    5.812507    8.644376
H        8.125963    1.782628    7.705650
H        6.605257    1.829558    6.816393
H        8.072330    2.487165    6.097325
H        6.496052    4.573858   10.190523
H        5.407988    3.382356    9.486995
H        7.021676    2.897216   10.034323
H        7.679207    7.838512    6.738125
H        6.654885    7.891699    5.292450
H        6.274546    8.905277    6.669195
H        6.401880    7.007179    9.486955
H        5.017192    8.026884    9.085636
H        4.768519    6.331326    9.520106
H        3.487176    7.807267    6.626007
H        3.796712    6.628913    5.367182
H        3.112824    6.117080    6.928456
N        5.434074    4.022583    2.918137
K        7.412190    5.165344    4.368402
Si        4.550208    5.236390    2.152574
Si        5.714115    2.479825    2.299636
C        4.525687    5.191350    0.264738
C        2.724988    5.256028    2.668365
C        5.223636    6.949792    2.592915
C        4.140682    1.524207    1.858617
C        6.805609    2.429919    0.757683
C        6.613721    1.399112    3.562858
H        3.936873    6.025377   -0.133054
H        4.083789    4.265572   -0.116808
H        5.536122    5.272826   -0.147907
H        2.163968    6.008714    2.103266
H        2.573727    5.496509    3.727137
H        2.256645    4.285037    2.473117
H        6.249050    7.089000    2.229249
H        5.206698    7.147694    3.669528
H        4.617644    7.733953    2.126427
H        3.567103    2.039503    1.081085
H        3.482892    1.409777    2.728034
H        4.369024    0.518769    1.487389
H        6.319210    2.908624   -0.097026
H        7.042834    1.399553    0.470057
H        7.753013    2.951913    0.932310
H        6.797999    0.404199    3.142685
H        6.044578    1.249605    4.486219
H        7.588959    1.812793    3.841111
C        3.422874    1.049756    7.687748
C        4.373379    0.418949    8.675768
H        4.443210   -0.649546    8.462794
H        5.351667    0.894188    8.587216
F        3.289815    2.372643    7.882798
F        3.892106    0.887911    6.437521
F        2.204146    0.520277    7.738911
F        3.879216    0.608025    9.941978
64
ch2f-cf3_02c_encountcmplx_dimer_intact_1_wb97xd
K        4.225840    3.651719    5.346719
Si        7.089135    4.027515    7.828069
Si        5.557298    6.520838    7.148841
N        6.117292    4.967575    6.831343
C        8.805741    4.762730    8.145036
C        7.418707    2.341595    7.035486
C        6.383377    3.663168    9.543609
C        6.664534    7.869375    6.403372
C        5.383719    6.987070    8.970659
C        3.841526    6.797514    6.398156
H        9.415233    4.110554    8.779314
H        9.363327    4.923979    7.215814
H        8.726889    5.730930    8.649614
H        8.002927    1.706109    7.708770
H        6.498973    1.798765    6.798376
H        7.990577    2.423247    6.106041
H        6.427853    4.548693   10.183141
H        5.335721    3.355529    9.491552
H        6.944145    2.868787   10.046893
H        7.694337    7.764938    6.760787
H        6.684840    7.859671    5.308085
H        6.318688    8.867103    6.692120
H        6.347197    6.962759    9.488373
H        4.979987    7.999382    9.074073
H        4.708371    6.304462    9.494176
H        3.503881    7.824658    6.566926
H        3.828590    6.643159    5.314767
H        3.090900    6.140119    6.851535
N        5.462721    4.053333    2.858289
K        7.456932    5.125995    4.374971
Si        4.573827    5.275761    2.122615
Si        5.752268    2.511261    2.256923
C        4.529133    5.248871    0.234465
C        2.751639    5.286421    2.652663
C        5.250808    6.981512    2.585449
C        4.180971    1.492917    1.972258
C        6.706705    2.441489    0.627425
C        6.789327    1.503999    3.476363
H        3.957610    6.098541   -0.152637
H        4.060169    4.336361   -0.145590
H        5.536187    5.305116   -0.188686
H        2.182642    6.032519    2.088767
H        2.606360    5.530410    3.710730
H        2.288071    4.312359    2.464464
H        6.269539    7.127059    2.208525
H        5.256548    7.147795    3.667125
H        4.636884    7.777489    2.152903
H        3.534754    1.972597    1.230313
H        3.593224    1.378368    2.889659
H        4.410443    0.486604    1.606950
H        6.121730    2.849799   -0.200716
H        6.970755    1.410876    0.368773
H        7.636242    3.016355    0.689635
H        6.967810    0.497706    3.084167
H        6.305217    1.382219    4.449592
H        7.772802    1.952295    3.653598
C        3.448593    1.015996    7.779217
C        4.421771    0.515392    8.825375
H        4.554329   -0.559413    8.697238
H        5.371749    1.037822    8.711730
F        3.237037    2.340416    7.873292
F        3.944110    0.787700    6.549605
F        2.260318    0.421844    7.856476
F        3.901458    0.771292   10.070925
64
ch2f-cf3_03a_encountcmplx_dimer_intact_2_b3pw91
K        4.238660    3.656607    5.370325
Si        7.108162    4.036669    7.823987
Si        5.578749    6.520355    7.131090
N        6.127495    4.959965    6.815173
C        8.814237    4.794594    8.143051
C        7.457246    2.349856    7.045362
C        6.393745    3.678014    9.537887
C        6.691220    7.857699    6.373886
C        5.415080    6.996856    8.950742
C        3.859512    6.796454    6.390203
H        9.429448    4.154104    8.784653
H        9.372583    4.953890    7.213639
H        8.723013    5.766289    8.638691
H        8.037111    1.721715    7.729668
H        6.544452    1.799941    6.799111
H        8.041297    2.430069    6.123484
H        6.438523    4.564517   10.175901
H        5.345017    3.375182    9.479062
H        6.949677    2.881838   10.044431
H        7.721769    7.747542    6.727646
H        6.706111    7.845124    5.278667
H        6.353128    8.859296    6.660335
H        6.379180    6.967652    9.466766
H        5.019948    8.013730    9.048849
H        4.733493    6.323431    9.478228
H        3.530542    7.829467    6.542180
H        3.834881    6.621919    5.310697
H        3.108700    6.153355    6.863866
N        5.451349    4.043562    2.909744
K        7.434932    5.118094    4.381168
Si        4.549484    5.254178    2.163871
Si        5.757791    2.511484    2.281615
C        4.494417    5.211694    0.276681
C        2.730587    5.255416    2.704570
C        5.223425    6.967545    2.600315
C        4.195609    1.494819    1.950572
C        6.750473    2.487680    0.673744
C        6.781559    1.484696    3.494315
H        3.903276    6.048108   -0.111586
H        4.042379    4.288081   -0.096591
H        5.498297    5.288218   -0.150966
H        2.154190    5.998048    2.142581
H        2.588066    5.499974    3.762683
H        2.272469    4.278233    2.518813
H        6.236741    7.111175    2.207520
H        5.242225    7.150275    3.678510
H        4.601013    7.755458    2.163892
H        3.553139    1.992457    1.217386
H        3.602887    1.353913    2.861240
H        4.432495    0.499160    1.560109
H        6.181931    2.904391   -0.161390
H        7.038953    1.466558    0.401661
H        7.668529    3.076305    0.774919
H        6.960561    0.484544    3.085827
H        6.291485    1.346764    4.461941
H        7.765007    1.927808    3.684422
C        3.394527    1.032965    7.723230
C        4.361153    0.503867    8.757574
H        5.325655    0.996597    8.635656
F        3.227189    2.359495    7.890927
F        3.846849    0.854835    6.465073
F        2.194318    0.455857    7.795798
H        3.953148    0.692020    9.751879
F        4.510333   -0.852566    8.568269
64
ch2f-cf3_03b_encountcmplx_dimer_intact_2_pbe0
K        4.250636    3.686484    5.394302
Si        7.153996    4.071357    7.828475
Si        5.577093    6.540622    7.162353
N        6.155508    4.992805    6.833580
C        8.856839    4.839348    8.138410
C        7.511027    2.391654    7.037922
C        6.457268    3.693099    9.545586
C        6.644907    7.904634    6.389910
C        5.429265    7.013712    8.984158
C        3.839012    6.781714    6.450548
H        9.482318    4.197736    8.769501
H        9.405500    5.009651    7.204569
H        8.764657    5.807090    8.642944
H        8.117546    1.772957    7.708443
H        6.601248    1.826049    6.812740
H        8.072824    2.481619    6.102073
H        6.502053    4.573065   10.193632
H        5.408970    3.384660    9.492146
H        7.022242    2.894113   10.038534
H        7.680626    7.828359    6.739273
H        6.655691    7.884348    5.294076
H        6.278255    8.898113    6.671285
H        6.400723    7.002650    9.488276
H        5.017582    8.024019    9.086033
H        4.766258    6.329435    9.522380
H        3.487199    7.803933    6.626310
H        3.797814    6.625761    5.367478
H        3.111341    6.113505    6.927103
N        5.438256    4.023069    2.914118
K        7.413426    5.160840    4.370645
Si        4.550434    5.236082    2.152151
Si        5.720214    2.481117    2.293435
C        4.520625    5.193442    0.264375
C        2.726200    5.251874    2.672311
C        5.221855    6.950088    2.593250
C        4.147532    1.522224    1.857253
C        6.805525    2.435951    0.746960
C        6.627273    1.402040    3.552319
H        3.929392    6.027066   -0.130672
H        4.078963    4.267449   -0.116920
H        5.529714    5.276863   -0.151140
H        2.162494    6.003816    2.108889
H        2.576687    5.491563    3.731513
H        2.259233    4.280135    2.477429
H        6.246343    7.090986    2.227675
H        5.207112    7.146311    3.670212
H        4.613760    7.734105    2.129248
H        3.568921    2.037623    1.083506
H        3.494039    1.402967    2.729236
H        4.377453    0.518393    1.482718
H        6.313995    2.913325   -0.105557
H        7.044806    1.406431    0.458048
H        7.751972    2.960895    0.917869
H        6.815345    0.409137    3.129122
H        6.060925    1.246186    4.476329
H        7.601350    1.819103    3.829750
C        3.415948    1.051817    7.682948
C        4.366553    0.453187    8.691063
H        5.347353    0.918730    8.583024
F        3.289161    2.371659    7.899390
F        3.859424    0.908069    6.420700
F        2.203359    0.509007    7.737434
H        3.968128    0.618317    9.693898
F        4.467250   -0.894519    8.448979
64
ch2f-cf3_03c_encountcmplx_dimer_intact_2_wb97xd
K        4.221701    3.650305    5.317713
Si        7.071710    4.015532    7.839008
Si        5.551633    6.508665    7.145018
N        6.102564    4.950369    6.834340
C        8.783913    4.756207    8.166729
C        7.412310    2.328264    7.055526
C        6.358539    3.657159    9.553803
C        6.679087    7.849006    6.415903
C        5.358587    6.975472    8.965098
C        3.847787    6.798834    6.373528
H        9.390679    4.105197    8.804820
H        9.347510    4.918607    7.241388
H        8.699715    5.724101    8.671004
H        7.974783    1.689139    7.743659
H        6.497837    1.788910    6.791129
H        8.011827    2.409474    6.143583
H        6.400475    4.544914   10.190328
H        5.311283    3.349492    9.497443
H        6.917921    2.864292   10.060850
H        7.702865    7.736566    6.787781
H        6.715040    7.839525    5.321072
H        6.336676    8.849195    6.700182
H        6.315664    6.946655    9.494278
H        4.958591    7.989749    9.063582
H        4.673620    6.296373    9.480722
H        3.514497    7.827542    6.541276
H        3.848811    6.648264    5.289696
H        3.086971    6.144496    6.814223
N        5.478921    4.063482    2.837168
K        7.469795    5.100226    4.385058
Si        4.594165    5.293292    2.111060
Si        5.772018    2.514191    2.257644
C        4.539940    5.280945    0.223231
C        2.772150    5.312694    2.643657
C        5.283368    6.991600    2.583689
C        4.223443    1.425178    2.176252
C        6.553648    2.412085    0.540572
C        6.962910    1.594322    3.402567
H        4.001572    6.156691   -0.153300
H        4.030253    4.392126   -0.160137
H        5.545560    5.297781   -0.206443
H        2.208642    6.064597    2.081880
H        2.626239    5.553736    3.702186
H        2.301926    4.342732    2.450797
H        6.300573    7.133280    2.201326
H        5.298084    7.148254    3.666701
H        4.671624    7.795400    2.162683
H        3.472954    1.862310    1.510088
H        3.752543    1.294101    3.156925
H        4.455150    0.423937    1.798556
H        5.864308    2.742506   -0.240438
H        6.849352    1.384101    0.306955
H        7.449373    3.037919    0.476612
H        7.132480    0.574992    3.041607
H        6.580011    1.508860    4.423332
H        7.945670    2.075810    3.455768
C        3.408919    1.019196    7.743963
C        4.377563    0.523753    8.797412
H        5.333965    1.032183    8.676095
F        3.214320    2.341416    7.887696
F        3.873533    0.828720    6.495706
F        2.222085    0.421876    7.816998
H        3.956889    0.720877    9.784024
F        4.552878   -0.829632    8.631983
64
ch2f-cf3_04a_encountcmplx_dimer_parsep_1_b3pw91
C       -7.537042    0.914430    1.391746
C       -7.071476   -0.312925    0.653226
H       -7.919512   -0.731131    0.109011
H       -6.263344   -0.029181   -0.040786
F       -6.555653    1.446384    2.156741
F       -7.904085    1.861353    0.507670
F       -8.573869    0.693331    2.203901
K       -5.884838    3.246436   -1.213924
N       -4.921801    0.784209   -1.571707
Si       -3.453635    0.415997   -0.858673
Si       -5.620026    0.175259   -2.967613
C       -1.927429    0.908169   -1.860170
C       -3.318911    1.356188    0.784229
C       -3.205645   -1.408113   -0.428340
C       -7.090713    1.254151   -3.496301
C       -4.476020    0.107508   -4.471841
C       -6.326493   -1.571528   -2.790470
H       -1.965156    1.960565   -2.156936
H       -1.855008    0.313045   -2.775509
H       -1.003610    0.753764   -1.291716
H       -2.338590    1.241838    1.255127
H       -4.078466    0.978127    1.475141
H       -3.480145    2.421902    0.594283
H       -4.038482   -1.793440    0.167923
H       -2.283123   -1.570651    0.140055
H       -3.142423   -2.015156   -1.337249
H       -6.781417    2.248776   -3.839548
H       -7.823070    1.375717   -2.689697
H       -7.622945    0.794792   -4.335653
H       -4.004211    1.078952   -4.650450
H       -5.017589   -0.175305   -5.381270
H       -3.676285   -0.625161   -4.324379
H       -6.736166   -1.939547   -3.737492
H       -7.128493   -1.611271   -2.047415
H       -5.549469   -2.272430   -2.469931
K       -4.625899    3.445320    2.836908
N       -5.194562    5.049011    0.785648
Si       -3.718535    5.645706    0.245415
Si       -6.661610    5.769929    1.173591
C       -3.603303    7.506183   -0.033198
C       -2.306752    5.228782    1.444418
C       -3.184342    4.877265   -1.402849
C       -7.407081    5.014153    2.747524
C       -6.636577    7.625729    1.505273
C       -7.992453    5.518274   -0.154926
H       -3.758582    8.070995    0.889399
H       -4.344780    7.845836   -0.762133
H       -2.613642    7.769078   -0.421782
H       -1.369191    5.673576    1.095525
H       -2.115813    4.152812    1.526948
H       -2.490097    5.633363    2.447003
H       -3.118841    3.785390   -1.367261
H       -2.186112    5.232566   -1.677653
H       -3.850702    5.161634   -2.225740
H       -6.816920    5.249170    3.642014
H       -7.537317    3.928762    2.684756
H       -8.403836    5.430183    2.925874
H       -5.910280    7.881396    2.282419
H       -7.620953    7.961794    1.848391
H       -6.384232    8.200314    0.610806
H       -8.890417    6.093993    0.092375
H       -8.319563    4.477170   -0.249296
H       -7.652297    5.867873   -1.136220
F       -6.619764   -1.237091    1.576718
64
ch2f-cf3_04b_encountcmplx_dimer_parsep_1_pbe0
C       -7.572668    0.919946    1.053775
C       -6.718983   -0.311223    0.912360
H       -7.361551   -1.185395    0.797582
H       -6.061725   -0.164557    0.043406
F       -6.805645    2.029518    1.194599
F       -8.319052    1.100721   -0.035327
F       -8.381715    0.885966    2.113237
K       -5.733365    3.337173   -1.340114
N       -4.901752    0.812436   -1.647493
Si       -3.417679    0.414771   -0.986276
Si       -5.702056    0.195073   -2.983034
C       -1.919061    0.899380   -2.030942
C       -3.205281    1.328443    0.665067
C       -3.187115   -1.417072   -0.573976
C       -6.926243    1.466676   -3.683491
C       -4.598709   -0.287387   -4.441190
C       -6.756020   -1.332612   -2.609854
H       -1.942788    1.963999   -2.287136
H       -1.898907    0.337104   -2.970107
H       -0.976818    0.702948   -1.506902
H       -2.212425    1.179307    1.100256
H       -3.946551    0.952955    1.378465
H       -3.340743    2.403779    0.508357
H       -3.980048   -1.778189    0.090023
H       -2.228064   -1.606331   -0.078477
H       -3.214295   -2.029399   -1.481840
H       -6.421819    2.361702   -4.068376
H       -7.675711    1.775454   -2.944255
H       -7.482635    1.040594   -4.525368
H       -3.988497    0.560338   -4.769863
H       -5.189816   -0.625703   -5.299730
H       -3.916365   -1.100501   -4.171385
H       -7.205377   -1.744376   -3.520493
H       -7.573831   -1.095450   -1.921235
H       -6.153128   -2.123286   -2.150103
K       -4.746255    3.291261    2.728221
N       -5.199739    5.066589    0.769216
Si       -3.687542    5.699618    0.404238
Si       -6.704573    5.714106    1.136813
C       -3.546155    7.575556    0.288623
C       -2.376986    5.190230    1.681951
C       -3.020461    5.056107   -1.249401
C       -7.343657    5.123295    2.826206
C       -6.833744    7.593150    1.207357
C       -8.049858    5.174675   -0.086825
H       -3.799171    8.064340    1.233787
H       -4.204047    7.983972   -0.484173
H       -2.519490    7.859790    0.032647
H       -1.415939    5.659311    1.445250
H       -2.184256    4.110967    1.704290
H       -2.644456    5.521999    2.692899
H       -2.926475    3.964834   -1.281529
H       -2.016540    5.453171   -1.434050
H       -3.641989    5.378494   -2.093746
H       -6.674093    5.414669    3.645200
H       -7.514845    4.041319    2.874437
H       -8.311951    5.587382    3.042328
H       -6.169492    8.017452    1.965960
H       -7.857455    7.891471    1.458916
H       -6.581061    8.054398    0.248346
H       -9.008467    5.632471    0.179911
H       -8.221046    4.092184   -0.088144
H       -7.825522    5.497395   -1.110660
F       -5.967893   -0.442786    2.063703
64
ch2f-cf3_04c_encountcmplx_dimer_parsep_1_wb97xd
C       -7.575744    0.933575    0.995245
C       -6.788150   -0.348962    0.866082
H       -7.475482   -1.173574    0.677177
H       -6.073227   -0.222621    0.045972
F       -6.762164    1.989422    1.240986
F       -8.218942    1.199647   -0.144161
F       -8.470666    0.909115    1.982360
K       -5.836203    3.316490   -1.295269
N       -4.894981    0.835131   -1.713340
Si       -3.440109    0.457786   -0.989743
Si       -5.661655    0.163229   -3.037112
C       -1.903213    0.948216   -1.973619
C       -3.315001    1.377344    0.666994
C       -3.211024   -1.371053   -0.559650
C       -6.898338    1.384369   -3.798918
C       -4.516615   -0.347347   -4.454115
C       -6.687130   -1.375780   -2.628769
H       -1.913851    2.014770   -2.219328
H       -1.855622    0.395605   -2.917038
H       -0.980771    0.741599   -1.420940
H       -2.341155    1.251699    1.148038
H       -4.083343    0.984279    1.340273
H       -3.475202    2.447655    0.502936
H       -4.025956   -1.735178    0.074165
H       -2.271429   -1.550924   -0.026763
H       -3.198491   -1.986731   -1.464728
H       -6.404542    2.290643   -4.167658
H       -7.679156    1.678398   -3.088270
H       -7.411430    0.936047   -4.655479
H       -3.921310    0.502189   -4.802708
H       -5.077244   -0.735822   -5.310696
H       -3.819465   -1.128864   -4.135333
H       -7.122027   -1.823737   -3.528255
H       -7.512741   -1.134054   -1.952351
H       -6.072105   -2.139231   -2.141491
K       -4.689993    3.318808    2.838200
N       -5.200485    5.077187    0.823493
Si       -3.702232    5.687120    0.380854
Si       -6.685268    5.744528    1.222760
C       -3.549806    7.562432    0.248709
C       -2.330910    5.168913    1.589303
C       -3.110556    5.029824   -1.296882
C       -7.303714    5.164974    2.924288
C       -6.781597    7.626773    1.295590
C       -8.076345    5.226415    0.040357
H       -3.765401    8.057506    1.199172
H       -4.233420    7.971477   -0.500132
H       -2.532599    7.838965   -0.046454
H       -1.380995    5.630885    1.303580
H       -2.149611    4.088141    1.595908
H       -2.541724    5.497851    2.613480
H       -3.025866    3.937931   -1.323122
H       -2.112888    5.417881   -1.523981
H       -3.762604    5.348774   -2.118063
H       -6.621842    5.449656    3.734295
H       -7.482256    4.084782    2.973819
H       -8.264343    5.636991    3.151898
H       -6.087473    8.039320    2.032751
H       -7.790806    7.943802    1.577127
H       -6.548788    8.083467    0.330175
H       -9.015055    5.708973    0.329319
H       -8.270581    4.148531    0.059291
H       -7.875690    5.529859   -0.993333
F       -6.122262   -0.570874    2.055036
64
ch2f-cf3_05a_encountcmplx_dimer_parsep_2_b3pw91
C       -7.268415    0.622041    1.744347
C       -7.383793    0.166672    0.312755
H       -6.388768    0.114357   -0.154555
F       -6.519943   -0.234195    2.447297
F       -6.675507    1.841445    1.823066
F       -8.450738    0.739635    2.358722
K       -6.099356    3.113201   -1.065290
N       -4.855984    0.806169   -1.602411
Si       -3.446764    0.413924   -0.794308
Si       -5.445890    0.255950   -3.070849
C       -1.842080    0.846738   -1.695218
C       -3.374756    1.382583    0.835425
C       -3.289622   -1.408317   -0.310598
C       -6.634832    1.519486   -3.842143
C       -4.139157   -0.070305   -4.398125
C       -6.452829   -1.341419   -2.936158
H       -1.830670    1.899166   -1.995093
H       -1.722126    0.245420   -2.600878
H       -0.965688    0.669575   -1.061950
H       -2.417256    1.261884    1.350080
H       -4.170517    1.037177    1.500959
H       -3.511100    2.443507    0.606502
H       -4.163613   -1.741574    0.258722
H       -2.400531   -1.597435    0.301209
H       -3.217308   -2.041967   -1.200605
H       -6.141616    2.477923   -4.042160
H       -7.516537    1.700901   -3.216827
H       -7.010907    1.154975   -4.803732
H       -3.525087    0.818708   -4.572046
H       -4.598468   -0.351815   -5.352043
H       -3.468511   -0.883622   -4.103688
H       -6.774166   -1.705235   -3.918222
H       -7.353187   -1.194135   -2.331529
H       -5.863329   -2.133830   -2.463619
K       -4.491564    3.513218    2.866206
N       -5.270538    5.011306    0.790061
Si       -3.848563    5.591962    0.110494
Si       -6.710014    5.699143    1.310372
C       -3.772031    7.440780   -0.249519
C       -2.336613    5.246128    1.208360
C       -3.442007    4.757352   -1.541791
C       -7.099856    5.262503    3.119644
C       -6.833625    7.578427    1.234822
C       -8.220070    5.060057    0.357366
H       -3.873615    8.039222    0.659615
H       -4.562331    7.746961   -0.940481
H       -2.812066    7.696780   -0.710500
H       -1.439296    5.683267    0.758440
H       -2.119861    4.178937    1.330027
H       -2.439997    5.701501    2.200627
H       -3.385001    3.665975   -1.477691
H       -2.466091    5.094966   -1.905064
H       -4.169424    5.019958   -2.319003
H       -6.337352    5.635719    3.814209
H       -7.240250    4.188113    3.285950
H       -8.041248    5.734316    3.419106
H       -6.058479    8.057830    1.839072
H       -7.804854    7.910392    1.616887
H       -6.735648    7.950789    0.211770
H       -9.130588    5.542212    0.727775
H       -8.375459    3.982636    0.479953
H       -8.160954    5.288361   -0.713097
H       -7.904650   -0.789908    0.279022
F       -8.126524    1.117725   -0.376569
64
ch2f-cf3_05b_encountcmplx_dimer_parsep_2_pbe0
C       -7.258671    0.675433    1.750110
C       -7.408171    0.215293    0.324469
H       -6.418959    0.096698   -0.140726
F       -6.550246   -0.208746    2.452011
F       -6.606708    1.860621    1.813022
F       -8.426105    0.856623    2.368395
K       -6.026647    3.123038   -1.095104
N       -4.825565    0.776392   -1.611171
Si       -3.427940    0.354922   -0.796617
Si       -5.442133    0.243061   -3.075224
C       -1.812208    0.736940   -1.701056
C       -3.322461    1.338153    0.824777
C       -3.315617   -1.464305   -0.289878
C       -6.612603    1.534315   -3.829052
C       -4.161840   -0.111758   -4.420599
C       -6.485031   -1.330915   -2.937391
H       -1.768536    1.789825   -1.999569
H       -1.712851    0.134203   -2.609101
H       -0.939586    0.531674   -1.070522
H       -2.373739    1.175600    1.345640
H       -4.136909    1.038343    1.491741
H       -3.402732    2.404285    0.587251
H       -4.192760   -1.767717    0.292328
H       -2.426011   -1.667823    0.317082
H       -3.267505   -2.112915   -1.171390
H       -6.103326    2.484115   -4.033303
H       -7.484719    1.730702   -3.193584
H       -7.006548    1.180077   -4.787784
H       -3.527360    0.761528   -4.603951
H       -4.642188   -0.381017   -5.368079
H       -3.507237   -0.942577   -4.136843
H       -6.835436   -1.675195   -3.916928
H       -7.369374   -1.169650   -2.311792
H       -5.905620   -2.143947   -2.486500
K       -4.452864    3.536030    2.836623
N       -5.260749    5.040878    0.775575
Si       -3.845554    5.660016    0.116208
Si       -6.721853    5.681138    1.297889
C       -3.792340    7.517636   -0.198947
C       -2.333221    5.307698    1.211553
C       -3.416390    4.867367   -1.551165
C       -7.094234    5.228525    3.106641
C       -6.907933    7.555404    1.225219
C       -8.209182    4.996041    0.342180
H       -3.912370    8.092782    0.723662
H       -4.579057    7.831126   -0.891564
H       -2.830485    7.797956   -0.642330
H       -1.438472    5.760710    0.771157
H       -2.106521    4.239529    1.313418
H       -2.440270    5.744009    2.212507
H       -3.308497    3.777958   -1.499465
H       -2.458869    5.253098   -1.917168
H       -4.160846    5.106144   -2.320627
H       -6.338986    5.620311    3.799704
H       -7.205191    4.149763    3.271180
H       -8.047280    5.674060    3.411275
H       -6.153077    8.061625    1.834201
H       -7.892493    7.852946    1.602538
H       -6.817788    7.933023    0.202640
H       -9.135689    5.444844    0.716278
H       -8.328421    3.912482    0.456320
H       -8.158550    5.233898   -0.727216
H       -7.986596   -0.708878    0.303064
F       -8.090501    1.200816   -0.368914
64
ch2f-cf3_05c_encountcmplx_dimer_parsep_2_wb97xd
C       -7.302127    0.667542    1.725220
C       -7.440733    0.173887    0.304078
H       -6.449478    0.059732   -0.150922
F       -6.576833   -0.189108    2.445004
F       -6.672274    1.866340    1.765933
F       -8.473632    0.837744    2.338331
K       -6.065828    3.113563   -1.086410
N       -4.836689    0.784050   -1.662170
Si       -3.433099    0.416731   -0.840646
Si       -5.454374    0.192397   -3.098531
C       -1.830833    0.866053   -1.737753
C       -3.384752    1.388951    0.790351
C       -3.249800   -1.400188   -0.344167
C       -6.666117    1.426909   -3.878608
C       -4.171978   -0.171058   -4.440878
C       -6.449919   -1.406073   -2.898731
H       -1.819167    1.924564   -2.016017
H       -1.720846    0.284459   -2.657844
H       -0.949652    0.673498   -1.116748
H       -2.427369    1.283582    1.308590
H       -4.176825    1.027098    1.452941
H       -3.540102    2.449900    0.570735
H       -4.118683   -1.742305    0.227471
H       -2.358858   -1.570984    0.269329
H       -3.167125   -2.040185   -1.228474
H       -6.184851    2.385761   -4.102593
H       -7.535403    1.613647   -3.238087
H       -7.056775    1.041791   -4.825721
H       -3.566655    0.714417   -4.657671
H       -4.646035   -0.489140   -5.375244
H       -3.489397   -0.968543   -4.130685
H       -6.796684   -1.794669   -3.861872
H       -7.333894   -1.247680   -2.273066
H       -5.844822   -2.185101   -2.423774
K       -4.467585    3.500525    2.916900
N       -5.251825    5.044789    0.818239
Si       -3.826245    5.637455    0.162466
Si       -6.704741    5.713605    1.319191
C       -3.739085    7.496800   -0.142266
C       -2.316245    5.252358    1.250795
C       -3.401864    4.848376   -1.508651
C       -7.113050    5.285400    3.126033
C       -6.855327    7.591505    1.226653
C       -8.201165    5.051811    0.358898
H       -3.859145    8.068075    0.781983
H       -4.513509    7.827731   -0.839471
H       -2.769417    7.764113   -0.574293
H       -1.416808    5.695656    0.812642
H       -2.108959    4.179687    1.338858
H       -2.413221    5.677221    2.256785
H       -3.312584    3.757558   -1.461077
H       -2.436646    5.219565   -1.866616
H       -4.137632    5.101612   -2.280512
H       -6.355796    5.657848    3.825963
H       -7.254178    4.211254    3.292555
H       -8.056562    5.758051    3.415465
H       -6.096180    8.089680    1.835661
H       -7.836156    7.911440    1.592629
H       -6.749741    7.957285    0.201983
H       -9.118973    5.523076    0.723829
H       -8.342461    3.972743    0.484472
H       -8.140968    5.276625   -0.711960
H       -8.003889   -0.758501    0.299185
F       -8.136057    1.133288   -0.414608
64
ch2f-cf3_06a_encountcmplx_dimer_sep_1_b3pw91
C       -3.936646    2.285080   -0.213993
C       -4.989408    1.222902   -0.057024
H       -5.095360    0.959859    1.001545
H       -4.746528    0.366190   -0.703475
F       -2.749372    1.850720    0.205147
F       -3.789604    2.668672   -1.508823
F       -4.236416    3.407274    0.468542
K       -3.243192    0.973465   -3.713462
N       -4.203145   -0.995198   -2.324662
Si       -2.951538   -1.863588   -1.628739
Si       -5.734140   -1.379884   -2.882734
C       -2.767083   -3.645544   -2.230128
C       -1.289540   -1.025361   -2.015606
C       -3.027045   -1.969067    0.254975
C       -6.426593    0.076060   -3.890210
C       -5.814069   -2.863800   -4.052062
C       -7.008814   -1.721851   -1.533932
H       -2.683048   -3.692576   -3.320238
H       -3.631678   -4.249491   -1.938102
H       -1.875917   -4.119921   -1.804707
H       -0.465541   -1.550480   -1.521675
H       -1.251443    0.009950   -1.656118
H       -1.060410   -1.034148   -3.088492
H       -3.058930   -0.980976    0.722406
H       -2.154297   -2.493869    0.658800
H       -3.917876   -2.514365    0.579651
H       -5.902080    0.212938   -4.844436
H       -6.387415    1.018427   -3.332388
H       -7.477335   -0.094281   -4.146744
H       -5.109269   -2.750224   -4.882273
H       -6.816240   -2.981177   -4.479192
H       -5.565710   -3.794529   -3.533957
H       -7.995440   -1.940352   -1.956931
H       -7.121736   -0.871336   -0.857349
H       -6.709621   -2.584083   -0.930527
K       -7.162705    3.261170    1.652285
N       -6.341384    1.237775    3.032850
Si       -7.334383   -0.096819    2.836215
Si       -5.104317    1.567064    4.110626
C       -8.262018   -0.648551    4.390333
C       -8.699633    0.293067    1.576265
C       -6.436567   -1.632361    2.203101
C       -4.753634    3.431499    4.153791
C       -5.440563    1.076260    5.906604
C       -3.457441    0.749049    3.666701
H       -8.815867    0.184687    4.835066
H       -7.575678   -1.031482    5.151076
H       -8.980481   -1.444253    4.163747
H       -9.317684   -0.589714    1.383884
H       -8.302234    0.612456    0.607835
H       -9.376812    1.071925    1.948815
H       -5.880677   -1.414692    1.289094
H       -7.122448   -2.458559    1.988905
H       -5.715170   -1.983599    2.948196
H       -5.632849    3.998949    4.480783
H       -4.437614    3.816380    3.177911
H       -3.946241    3.664960    4.855911
H       -6.388881    1.491480    6.261855
H       -4.647836    1.432166    6.573907
H       -5.495638   -0.011388    6.013837
H       -2.682908    0.960665    4.412268
H       -3.084311    1.096928    2.699608
H       -3.570024   -0.337771    3.603701
F       -6.195907    1.787998   -0.483033
64
ch2f-cf3_06b_encountcmplx_dimer_sep_1_pbe0
C       -3.935539    2.251645   -0.207704
C       -5.000119    1.202312   -0.052685
H       -5.099591    0.933554    1.005453
H       -4.768627    0.345076   -0.701851
F       -2.758369    1.805399    0.215947
F       -3.780200    2.629733   -1.498508
F       -4.227220    3.372955    0.471550
K       -3.207945    0.953061   -3.694799
N       -4.190995   -1.039605   -2.347735
Si       -2.937245   -1.892113   -1.636871
Si       -5.709561   -1.409235   -2.947203
C       -2.706533   -3.665311   -2.247312
C       -1.285867   -1.017802   -1.987440
C       -3.038527   -2.015675    0.245265
C       -6.334081    0.033979   -4.015428
C       -5.789676   -2.926990   -4.070958
C       -7.042685   -1.678491   -1.636893
H       -2.605779   -3.704945   -3.336812
H       -3.561355   -4.291200   -1.971192
H       -1.810748   -4.122232   -1.811733
H       -0.459329   -1.531740   -1.485157
H       -1.274190    0.014469   -1.615184
H       -1.037730   -1.010508   -3.056644
H       -3.078583   -1.031675    0.723072
H       -2.168978   -2.542441    0.654445
H       -3.932322   -2.567123    0.554019
H       -5.762117    0.146547   -4.945891
H       -6.310583    0.986450   -3.471641
H       -7.374003   -0.126653   -4.319554
H       -5.065175   -2.854165   -4.889056
H       -6.784793   -3.040417   -4.515983
H       -5.570109   -3.845108   -3.517109
H       -8.014402   -1.897454   -2.093918
H       -7.170844   -0.800912   -0.996407
H       -6.785105   -2.522675   -0.989010
K       -7.142678    3.253557    1.677446
N       -6.337794    1.223615    3.068676
Si       -7.354086   -0.093202    2.875277
Si       -5.116270    1.595864    4.149508
C       -8.263062   -0.653082    4.436487
C       -8.729919    0.331918    1.638074
C       -6.498001   -1.636740    2.202198
C       -4.804670    3.468301    4.156664
C       -5.451692    1.134524    5.952777
C       -3.446987    0.809078    3.732860
H       -8.807970    0.177722    4.897361
H       -7.567489   -1.046353    5.184426
H       -8.987722   -1.444179    4.212160
H       -9.370452   -0.536669    1.451469
H       -8.338377    0.643967    0.663532
H       -9.385134    1.124765    2.021420
H       -5.968681   -1.422381    1.270352
H       -7.204917   -2.450078    2.004587
H       -5.757689   -2.006769    2.920102
H       -5.695727    4.025433    4.471032
H       -4.491428    3.840873    3.173977
H       -4.003928    3.732769    4.855993
H       -6.406996    1.542630    6.298801
H       -4.665544    1.515348    6.614600
H       -5.491020    0.047977    6.081758
H       -2.686020    1.046794    4.484940
H       -3.069349    1.153785    2.765201
H       -3.533878   -0.281545    3.681524
F       -6.197978    1.782093   -0.467047
64
ch2f-cf3_06c_encountcmplx_dimer_sep_1_wb97xd
C       -3.981284    2.323894   -0.275116
C       -5.044901    1.275656   -0.064667
H       -5.094282    1.004816    0.993593
H       -4.840773    0.417934   -0.717089
F       -2.778350    1.854191    0.042605
F       -3.922979    2.729974   -1.565252
F       -4.205003    3.428661    0.452324
K       -3.147711    1.002767   -3.719380
N       -4.155799   -1.002698   -2.356278
Si       -2.943548   -1.852669   -1.578480
Si       -5.687263   -1.387866   -2.904938
C       -2.773982   -3.666293   -2.085117
C       -1.254743   -1.063002   -1.946456
C       -3.078198   -1.872904    0.306486
C       -6.355267    0.033843   -3.973277
C       -5.787263   -2.927121   -3.998893
C       -6.980081   -1.651615   -1.551574
[truncated: 224,418 more chars]
