# Supplementary material for: Chemical recycling of hydrofluorocarbons by transfer fluorination
Source: Nat Chem. 2026 Mar 13;18(5):899–904. doi: 10.1038/s41557-026-02096-8 (PMC13149033; doi:10.1038/s41557-026-02096-8)
Supplement: Supplementary file 3 — Source data for Fig. 2e. [file 41557_2026_2096_MOESM3_ESM.csv]

Angle	PSD
5	12272
5.05063	12021
5.10127	11662
5.1519	11115
5.20253	10881
5.25316	10541
5.3038	9866
5.35443	9454
5.40506	8769
5.4557	8133
5.50633	7436
5.55696	6824
5.60759	6344
5.65823	5690
5.70886	5066
5.75949	4468
5.81013	3763
5.86076	3328
5.91139	2764
5.96202	2491
6.01266	2134
6.06329	1830
6.11392	1648
6.16456	1487
6.21519	1388
6.26582	1376
6.31645	1199
6.36709	1106
6.41772	1153
6.46835	1084
6.51899	1035
6.56962	1033
6.62025	1062
6.67088	1019
6.72152	1082
6.77215	1086
6.82278	1039
6.87342	1063
6.92405	1042
6.97468	1102
7.02531	1075
7.07595	1042
7.12658	1060
7.17721	1063
7.22785	1058
7.27848	1082
7.32911	1116
7.37974	1177
7.43038	1124
7.48101	1159
7.53164	1230
7.58228	1148
7.63291	1201
7.68354	1225
7.73417	1225
7.78481	1283
7.83544	1318
7.88607	1250
7.93671	1341
7.98734	1298
8.03797	1385
8.0886	1474
8.13924	1375
8.18987	1368
8.2405	1455
8.29114	1567
8.34177	1549
8.3924	1633
8.44303	1574
8.49367	1562
8.5443	1587
8.59493	1561
8.64557	1671
8.6962	1717
8.74683	1677
8.79746	1783
8.8481	1772
8.89873	1724
8.94936	1782
9	1883
9.05063	1888
9.10126	1869
9.15189	1941
9.20253	1899
9.25316	1964
9.30379	1898
9.35443	2000
9.40506	1926
9.45569	2041
9.50632	1999
9.55696	2087
9.60759	2054
9.65822	2070
9.70886	2088
9.75949	2182
9.81012	2232
9.86075	2099
9.91139	2121
9.96202	2194
10.0127	2281
10.0633	2267
10.1139	2309
10.1646	2254
10.2152	2358
10.2658	2258
10.3165	2375
10.3671	2332
10.4177	2358
10.4683	2293
10.519	2370
10.5696	2533
10.6202	2438
10.6709	2422
10.7215	2462
10.7721	2482
10.8228	2483
10.8734	2541
10.924	2488
10.9747	2570
11.0253	2665
11.0759	2586
11.1266	2729
11.1772	2743
11.2278	2649
11.2785	2791
11.3291	2764
11.3797	2718
11.4304	2838
11.481	2805
11.5316	2862
11.5823	2855
11.6329	2888
11.6835	2944
11.7342	2963
11.7848	2979
11.8354	3051
11.8861	2913
11.9367	2930
11.9873	2973
12.038	3084
12.0886	2965
12.1392	2957
12.1899	3120
12.2405	3109
12.2911	3030
12.3418	3147
12.3924	3220
12.443	3087
12.4937	2989
12.5443	3163
12.5949	3187
12.6456	3235
12.6962	3203
12.7468	3114
12.7975	3171
12.8481	3146
12.8987	3210
12.9494	3215
13	3211
13.0506	3144
13.1013	3081
13.1519	3183
13.2025	3120
13.2532	3148
13.3038	3224
13.3544	3201
13.4051	3096
13.4557	3188
13.5063	3152
13.557	2995
13.6076	3251
13.6582	3059
13.7089	3015
13.7595	3018
13.8101	3072
13.8608	3170
13.9114	3049
13.962	3016
14.0126	2885
14.0633	2993
14.1139	2992
14.1645	2925
14.2152	2949
14.2658	2892
14.3164	2888
14.3671	2873
14.4177	2893
14.4683	2771
14.519	2894
14.5696	2774
14.6202	2789
14.6709	2818
14.7215	2755
14.7721	2705
14.8228	2789
14.8734	2582
14.924	2715
14.9747	2693
15.0253	2645
15.0759	2667
15.1266	2632
15.1772	2616
15.2278	2640
15.2785	2785
15.3291	2593
15.3797	2458
15.4304	2500
15.481	2486
15.5316	2483
15.5823	2456
15.6329	2453
15.6835	2398
15.7342	2327
15.7848	2396
15.8354	2384
15.8861	2375
15.9367	2328
15.9873	2390
16.038	2249
16.0886	2255
16.1392	2309
16.1899	2301
16.2405	2249
16.2911	2247
16.3418	2240
16.3924	2138
16.443	2152
16.4937	2121
16.5443	2167
16.5949	2180
16.6456	2085
16.6962	2144
16.7468	1963
16.7975	2083
16.8481	2056
16.8987	1929
16.9494	2120
17	1937
17.0506	2040
17.1013	2026
17.1519	1986
17.2025	1971
17.2532	1966
17.3038	1957
17.3544	1834
17.4051	1833
17.4557	1903
17.5063	1877
17.557	1852
17.6076	1828
17.6582	1872
17.7088	1886
17.7595	1746
17.8101	1850
17.8607	1796
17.9114	1757
17.962	1833
18.0126	1698
18.0633	1655
18.1139	1654
18.1645	1696
18.2152	1644
18.2658	1680
18.3164	1688
18.3671	1610
18.4177	1674
18.4683	1566
18.519	1651
18.5696	1543
18.6202	1583
18.6709	1533
18.7215	1541
18.7721	1515
18.8228	1503
18.8734	1493
18.924	1453
18.9747	1465
19.0253	1476
19.0759	1385
19.1266	1458
19.1772	1398
19.2278	1487
19.2785	1439
19.3291	1384
19.3797	1355
19.4304	1391
19.481	1395
19.5316	1329
19.5823	1341
19.6329	1425
19.6835	1341
19.7342	1334
19.7848	1324
19.8354	1285
19.8861	1336
19.9367	1275
19.9873	1302
20.038	1252
20.0886	1280
20.1392	1227
20.1899	1219
20.2405	1248
20.2911	1180
20.3418	1202
20.3924	1205
20.443	1213
20.4937	1192
20.5443	1124
20.5949	1170
20.6456	1194
20.6962	1165
20.7468	1140
20.7975	1170
20.8481	1157
20.8987	1137
20.9494	1035
21	1157
21.0506	1062
21.1013	1015
21.1519	1069
21.2025	1054
21.2531	1064
21.3038	1083
21.3544	1149
21.405	1151
21.4557	1111
21.5063	1021
21.5569	1058
21.6076	1097
21.6582	1157
21.7088	1105
21.7595	1118
21.8101	1070
21.8607	1077
21.9114	1032
21.962	1003
22.0126	1021
22.0633	970
22.1139	976
22.1645	940
22.2152	902
22.2658	948
22.3164	923
22.3671	949
22.4177	891
22.4683	934
22.519	895
22.5696	935
22.6202	918
22.6709	936
22.7215	822
22.7721	886
22.8228	920
22.8734	969
22.924	882
22.9747	882
23.0253	912
23.0759	895
23.1266	872
23.1772	872
23.2278	877
23.2785	843
23.3291	851
23.3797	914
23.4304	896
23.481	895
23.5316	865
23.5823	849
23.6329	873
23.6835	860
23.7342	895
23.7848	877
23.8354	869
23.8861	910
23.9367	913
23.9873	811
24.038	808
24.0886	878
24.1392	794
24.1899	764
24.2405	844
24.2911	820
24.3418	833
24.3924	836
24.443	850
24.4937	885
24.5443	788
24.5949	842
24.6456	801
24.6962	788
24.7468	839
24.7974	811
24.8481	805
24.8987	863
24.9493	789
25	810
25.0506	824
25.1012	841
25.1519	857
25.2025	853
25.2531	826
25.3038	867
25.3544	914
25.405	924
25.4557	889
25.5063	870
25.5569	895
25.6076	883
25.6582	905
25.7088	887
25.7595	814
25.8101	823
25.8607	845
25.9114	860
25.962	873
26.0126	848
26.0633	798
26.1139	901
26.1645	850
26.2152	838
26.2658	864
26.3164	877
26.3671	876
26.4177	876
26.4683	854
26.519	835
26.5696	849
26.6202	852
26.6709	844
26.7215	898
26.7721	859
26.8228	840
26.8734	877
26.924	858
26.9747	921
27.0253	907
27.0759	930
27.1266	881
27.1772	881
27.2278	869
27.2785	874
27.3291	836
27.3797	937
27.4304	936
27.481	856
27.5316	864
27.5823	886
27.6329	926
27.6835	943
27.7342	935
27.7848	948
27.8354	950
27.8861	944
27.9367	976
27.9873	982
28.038	951
28.0886	943
28.1392	1002
28.1899	977
28.2405	999
28.2911	963
28.3417	1020
28.3924	1042
28.443	1074
28.4936	1148
28.5443	1230
28.5949	1653
28.6455	2378
28.6962	3262
28.7468	3839
28.7974	3812
28.8481	3255
28.8987	2595
28.9493	2042
29	1496
29.0506	1300
29.1012	1126
29.1519	1095
29.2025	1012
29.2531	1009
29.3038	1004
29.3544	969
29.405	939
29.4557	1006
29.5063	1002
29.5569	947
29.6076	983
29.6582	982
29.7088	954
29.7595	1029
29.8101	982
29.8607	959
29.9114	1034
29.962	1029
30.0126	1046
30.0633	1041
30.1139	1004
30.1645	1002
30.2152	987
30.2658	970
30.3164	976
30.3671	955
30.4177	971
30.4683	935
30.519	971
30.5696	913
30.6202	947
30.6709	984
30.7215	961
30.7721	908
30.8228	919
30.8734	946
30.924	953
30.9747	941
31.0253	951
31.0759	881
31.1266	911
31.1772	963
31.2278	883
31.2785	898
31.3291	920
31.3797	915
31.4304	921
31.481	892
31.5316	877
31.5823	923
31.6329	941
31.6835	940
31.7342	979
31.7848	1012
31.8354	1077
31.8861	1013
31.9367	1089
31.9873	1089
32.0379	1111
32.0886	1129
32.1392	1092
32.1898	1103
32.2405	1131
32.2911	1084
32.3417	1079
32.3924	1087
32.443	977
32.4936	987
32.5443	1003
32.5949	965
32.6455	1002
32.6962	1011
32.7468	1102
32.7974	1075
32.8481	1088
32.8987	1146
32.9493	1256
33	1375
33.0506	1608
33.1012	1920
33.1519	2809
33.2025	4853
33.2531	8718
33.3038	12952
33.3544	14981
33.405	13280
33.4557	10507
33.5063	6842
33.5569	4390
33.6076	2850
33.6582	1951
33.7088	1503
33.7595	1258
33.8101	1120
33.8607	1060
33.9114	958
33.962	992
34.0126	948
34.0633	954
34.1139	893
34.1645	863
34.2152	886
34.2658	854
34.3164	887
34.3671	849
34.4177	864
34.4683	886
34.519	814
34.5696	819
34.6202	837
34.6709	804
34.7215	786
34.7721	779
34.8228	757
34.8734	784
34.924	849
34.9747	813
35.0253	747
35.0759	720
35.1266	755
35.1772	741
35.2278	808
35.2785	727
35.3291	753
35.3797	740
35.4304	753
35.481	720
35.5316	736
35.5822	768
35.6329	759
35.6835	763
35.7341	753
35.7848	746
35.8354	761
35.886	721
35.9367	721
35.9873	675
36.0379	663
36.0886	687
36.1392	725
36.1898	660
36.2405	661
36.2911	692
36.3417	674
36.3924	677
36.443	695
36.4936	712
36.5443	686
36.5949	719
36.6455	664
36.6962	640
36.7468	645
36.7974	680
36.8481	694
36.8987	720
36.9493	706
37	686
37.0506	670
37.1012	748
37.1519	697
37.2025	681
37.2531	656
37.3038	705
37.3544	672
37.405	682
37.4557	621
37.5063	594
37.5569	666
37.6076	693
37.6582	635
37.7088	629
37.7595	647
37.8101	661
37.8607	633
37.9114	641
37.962	670
38.0126	665
38.0633	645
38.1139	646
38.1645	621
38.2152	628
38.2658	607
38.3164	661
38.3671	652
38.4177	646
38.4683	685
38.519	726
38.5696	736
38.6202	716
38.6709	733
38.7215	675
38.7721	736
38.8228	682
38.8734	634
38.924	670
38.9747	606
39.0253	613
39.0759	636
39.1265	643
39.1772	598
39.2278	641
39.2784	660
39.3291	628
39.3797	642
39.4303	619
39.481	641
39.5316	634
39.5822	594
39.6329	626
39.6835	607
39.7341	685
39.7848	660
39.8354	642
39.886	619
39.9367	663
39.9873	686
40.0379	678
40.0886	676
40.1392	646
40.1898	663
40.2405	642
40.2911	645
40.3417	664
40.3924	673
40.443	623
40.4936	641
40.5443	637
40.5949	649
40.6455	609
40.6962	642
40.7468	685
40.7974	633
40.8481	622
40.8987	643
40.9493	634
41	669
41.0506	634
41.1012	659
41.1519	702
41.2025	670
41.2531	675
41.3038	680
41.3544	675
41.405	641
41.4557	684
41.5063	719
41.5569	670
41.6076	650
41.6582	616
41.7088	610
41.7595	630
41.8101	618
41.8607	616
41.9114	696
41.962	621
42.0126	617
42.0633	579
42.1139	641
42.1645	600
42.2152	638
42.2658	612
42.3164	597
42.3671	602
42.4177	626
42.4683	628
42.519	657
42.5696	574
42.6202	587
42.6709	620
42.7215	615
42.7721	630
42.8227	624
42.8734	605
42.924	623
42.9746	657
43.0253	622
43.0759	661
43.1265	667
43.1772	606
43.2278	629
43.2784	592
43.3291	591
43.3797	581
43.4303	560
43.481	624
43.5316	588
43.5822	558
43.6329	579
43.6835	603
43.7341	592
43.7848	579
43.8354	579
43.886	581
43.9367	542
43.9873	596
44.0379	551
44.0886	532
44.1392	573
44.1898	556
44.2405	557
44.2911	562
44.3417	587
44.3924	559
44.443	548
44.4936	537
44.5443	603
44.5949	547
44.6455	520
44.6962	555
44.7468	588
44.7974	545
44.8481	553
44.8987	551
44.9493	522
45	531
45.0506	544
45.1012	527
45.1519	547
45.2025	547
45.2531	489
45.3038	530
45.3544	570
45.405	516
45.4557	486
45.5063	557
45.5569	541
45.6076	489
45.6582	551
45.7088	542
45.7595	547
45.8101	521
45.8607	511
45.9114	532
45.962	578
46.0126	575
46.0633	587
46.1139	589
46.1645	559
46.2152	620
46.2658	543
46.3164	569
46.367	528
46.4177	561
46.4683	580
46.5189	547
46.5696	511
46.6202	538
46.6708	520
46.7215	552
46.7721	543
46.8227	521
46.8734	550
46.924	564
46.9746	590
47.0253	536
47.0759	532
47.1265	582
47.1772	566
47.2278	570
47.2784	580
47.3291	591
47.3797	628
47.4303	666
47.481	709
47.5316	693
47.5822	846
47.6329	981
47.6835	1249
47.7341	1832
47.7848	2755
47.8354	4522
47.886	6426
47.9367	7591
47.9873	7162
48.0379	6045
48.0886	4926
48.1392	3343
48.1898	2322
48.2405	1505
48.2911	1088
48.3417	822
48.3924	729
48.443	675
48.4936	598
48.5443	571
48.5949	568
48.6455	550
48.6962	557
48.7468	552
48.7974	511
48.8481	506
48.8987	491
48.9493	542
49	469
49.0506	440
49.1012	498
49.1519	465
49.2025	507
49.2531	434
49.3038	479
49.3544	498
49.405	498
49.4557	497
49.5063	500
49.5569	498
49.6076	474
49.6582	462
49.7088	485
49.7595	486
49.8101	440
49.8607	475
49.9113	445
49.962	483
50.0126	464
50.0632	473
50.1139	423
50.1645	490
50.2151	484
50.2658	482
50.3164	462
50.367	478
50.4177	434
50.4683	467
50.5189	463
50.5696	449
50.6202	463
50.6708	447
50.7215	464
50.7721	456
50.8227	463
50.8734	427
50.924	447
50.9746	472
51.0253	457
51.0759	486
51.1265	472
51.1772	460
51.2278	398
51.2784	415
51.3291	464
51.3797	450
51.4303	452
51.481	455
51.5316	435
51.5822	477
51.6329	436
51.6835	436
51.7341	427
51.7848	423
51.8354	437
51.886	464
51.9367	434
51.9873	428
52.0379	454
52.0886	457
52.1392	442
52.1898	450
52.2405	427
52.2911	427
52.3417	438
52.3924	446
52.443	428
52.4936	454
52.5443	438
52.5949	442
52.6455	431
52.6962	466
52.7468	429
52.7974	430
52.8481	432
52.8987	443
52.9493	408
53	418
53.0506	400
53.1012	439
53.1519	393
53.2025	411
53.2531	392
53.3038	437
53.3544	414
53.405	412
53.4556	403
53.5063	399
53.5569	422
53.6075	381
53.6582	430
53.7088	417
53.7594	421
53.8101	440
53.8607	419
53.9113	398
53.962	431
54.0126	430
54.0632	375
54.1139	401
54.1645	373
54.2151	405
54.2658	394
54.3164	414
54.367	418
54.4177	378
54.4683	437
54.5189	410
54.5696	445
54.6202	418
54.6708	418
54.7215	428
54.7721	391
54.8227	408
54.8734	386
54.924	445
54.9746	406
55.0253	405
